# Supplementary material for: Zebrafish promoter microarrays identify actively transcribed embryonic genes
Source: Genome Biol. 2006 Aug 4;7(8):R71. doi: 10.1186/gb-2006-7-8-r71 (PMC1779600; doi:10.1186/gb-2006-7-8-r71)
Supplement: Additional data file 3 — Sequences of primers used in RT-PCR analysis and cycling conditions for each primer pair are given [file gb-2006-7-8-r71-S3.xls]

## Sheet: Sheet1
ChIP promoter PCR
Primer name	Primer Sequence (5' to 3')	Cycling conditions		Amplicon size
		Annealing temp	Cycle number
zf.Rhodopsin.prom.F3	GACTCCACACAATCTGCAACAT	55	31	152
zf.Rhodopsin.prom.R3	ACCACCTACGCTAAAGAAACCA
zf.Bactin2.prom.F1	AACACAACACAGGATCATGGAG	55	31	243
zf.Bactin2.prom.R1	CATTGCTACACTTGCTTCTTGC
zf.Wnt11.prom.F2	CTCTTCTGGATGGAGGTTTGTC	55	31	245
zf.Wnt11.prom.R2	AGACAGTCCTGCCAGTGCTAAT
RT-PCR analysis
Primer name	Primer Sequence (5' to 3')	Cycling conditions		Amplicon size
		Annealing temp	Cycle number
zf.col1a2.cDNA.F1	CACGCAAGAACTGGTACAGAAG	55	32	178bp
zf.col1a2.cDNA.R1	TGGTAGGYGATGTTCTGGACTG
zf.cryng2.cDNA.F1	AGACTGCGATAACTTCCAGGAC	55	33	241bp
zf.cryng2.cDNA.R1	GTAATTACAGCCCTCGAACAGC
zf.zar1.cDNA.F1	CATGTCAGACTTGCAAGAAAGC	55	37	185bp
zf.zar1.cDNA.R1	CAATCCAGCTGATGACAACAAT
zf.hbae1.cDNA.F1	AGATTCTGTCCCACAACATCCT	55	30	156bp
zf.hbae1.cDNA.R1	GAGTTTGGAGCACAGTGAAGTG
zf.neurod4.cDNA.F1	GGGCATTTAAGGAGACACTTTG	55	37	219bp
zf.neurod4.cDNA.R1	CAGAACACAAATCCCAGAACAA
zf.bactin2.cDNA.F1	TTAGCAAGCAGGAGTACGATGA	55	27	180bp
zf.bactin2.cDNA.R1	CCTTCACCGTTCCAGTTTTTAG
zf.he1.cDNA.F1	TTCAGGCCGACTACCTCAGTAT	55	30	239bp
zf.he1.cDNA.R1	TTTCAGGAAGTTGTAGGCCATT
zf.mylz2.cDNA.F1	GCTTTCACAATCATTGACCAGA	55	30	189bp
zf.mylz2.cDNA.R1	GTCAGCACCCTTCAACTTCTCT
zf.anxa4.cDNA.F1	ATGGGTTGTTGATCTCTGCTTT	55	34	180bp
zf.anxa4.cDNA.R1	GTATTGTCTGCGTTGGTGTTGT
zf.thy1.cDNA.F1	GAGCTTCTGTGAGCATGAATTG	55	31	169bp
zf.thy1.cDNA.R1	GTGTTTGACATCAGCACAACCT
zf.hbae3.cDNA.F1	AACCAAGCAACCATGAGTCTTT	55	31	225bp
zf.hbae3.cDNA.R1	GGCAGTCAAAACTCCGTTTATC
zgc77099.cDNA.F1	GTGACTGTGCTTTCAGCTATGG	55	31	243bp
zgc77099.cDNA.R1	ACTCGACAAGTCCAGCACAGT
zgc64161.cDNA.F1	TGCTATGTCAGTGGATTTCACC	55	33	212bp
zgc64161.cDNA.R1	GGCTCCCATGTGTAGGTCTTAG
zgc55621.cDNA.F1	CACAGTTTAGGGTGTTGACGAA	55	37	195bp
zgc55621.cDNA.R1	AACCACCTTGTGAAAAGCAGAT
zf.hmbs.cDNA.F2	AGTTTGGATGGAGCTGATTGTT	55	30	245bp
zf.hmbs.cDNA.F2	AAACATCAGGGTTATCGAGCAT
