# Supplementary material for: Zebrafish promoter microarrays identify actively transcribed embryonic genes
Source: Genome Biol. 2006 Aug 4;7(8):R71. doi: 10.1186/gb-2006-7-8-r71 (PMC1779600; doi:10.1186/gb-2006-7-8-r71)
Supplement: Additional data file 4 — Probes showing enrichment in ChIP-chip analysis. Each probe is given a chromosome and chromosomal position based on Zv4 zebrafish genome assembly [file gb-2006-7-8-r71-S4.xls]

## Sheet: Sheet1
Bound Probes
Lists probes called as bound.
+60' indicates a 60mer probe is on the + strand, '-60' indicates the 60-mer probe is on the - minus strand.
Each probe has a chromosome and chromosomal position.
N.b. These positions correspond to the original design. On re-annotation, it was discovered some probes map to multiple places in the genome assembly, although often this is due to duplication in the assembly.
Chr.	Oligo position (Strand)
1	204782+60
1	205076-60
1	205291+60
1	205433-60
1	205559+60
1	205683-60
1	205898+60
1	216818+60
1	216997-60
1	217244+60
1	500952+60
1	817709+60
1	817953-60
1	818203+60
1	1610306-60
1	1610556+60
1	1610820-60
1	1611049+60
1	2001639+60
1	2001889-60
1	2002139+60
1	2002293-60
1	2428038+60
1	2428329-60
1	2428577+60
1	2458151+60
1	2458401-60
1	2458638+60
1	2878783-60
1	2879033+60
1	2879269-60
1	2879516+60
1	3453543-60
1	3453793+60
1	3472486+60
1	3570773+60
1	3571044-60
1	3571274+60
1	3571655-60
1	3571847+60
1	3571969-60
1	3572097+60
1	3572269-60
1	3572347+60
1	3572578-60
1	3572798+60
1	3573003-60
1	3613396-60
1	3613702+60
1	3613970-60
1	3734670+60
1	3734978-60
1	3735254+60
1	3735498-60
1	5138387-60
1	5138608+60
1	5138848-60
1	5205629-60
1	5205688+60
1	5205872-60
1	5206076+60
1	5377869-60
1	5378139+60
1	5500934+60
1	5501198-60
1	5501447+60
1	5502511-60
1	6040846-60
1	6138713+60
1	6138963-60
1	6139161+60
1	6308629-60
1	6308873+60
1	6464875+60
1	6465010-60
1	6465258+60
1	6465506-60
1	6489499+60
1	6489742-60
1	6491642+60
1	6491893-60
1	7538853-60
1	7539127+60
1	7539363-60
1	7746779-60
1	7747049+60
1	7747250-60
1	7747462+60
1	7747546-60
1	7747750+60
1	7748001-60
1	7791478+60
1	7791728-60
1	7791970+60
1	7802772+60
1	7802975-60
1	7803220+60
1	7844643-60
1	8334554+60
1	8334792-60
1	8335099-60
1	8335405+60
1	8335620-60
1	8335834+60
1	8336083-60
1	8579992-60
1	8580211+60
1	8811480+60
1	8811564-60
1	8811791+60
1	8812031-60
1	8981645-60
1	8981894+60
1	9199779-60
1	9200029+60
1	9264671-60
1	9265113-60
1	9265299+60
1	9265522-60
1	10953388+60
1	10953638-60
1	10953888+60
1	10993793+60
1	10994043-60
1	10994290+60
1	10994390-60
1	12246702-60
1	12246920+60
1	12247171-60
1	12247286+60
1	12247513-60
1	13381947-60
1	13382154+60
1	13399112-60
1	13399363+60
1	13399590-60
1	13400601+60
1	13400851-60
1	13510311-60
1	13510560+60
1	13510804-60
1	13511038+60
1	13511248-60
1	13511498+60
1	14560587-60
1	14560837+60
1	14844283-60
1	14844529+60
1	14844777-60
1	14845013+60
1	14845264-60
1	15690406-60
1	15690487+60
1	15690716-60
1	15690950+60
1	15873438-60
1	15873685+60
1	16188593-60
1	16188841+60
1	16189091-60
1	16371016-60
1	16371264+60
1	16371514-60
1	16972655+60
1	16972905-60
1	16973158+60
1	16973407-60
1	16973657+60
1	17084495+60
1	17916155-60
1	17916350+60
1	17916600-60
1	17917605-60
1	17917855+60
1	18190810-60
1	18191025+60
1	18191255-60
1	18363941+60
1	18926791+60
1	19011170-60
1	19011454+60
1	19029214+60
1	19029498-60
1	19370669-60
1	19584596+60
1	19584845-60
1	19585055+60
1	19585312-60
1	19964498+60
1	19964707-60
1	19964977+60
1	19965216-60
1	20133173-60
1	20133623-60
1	20133873+60
1	20396595-60
1	20396845+60
1	20397050-60
1	20397300+60
1	20738700-60
1	20738945+60
1	20739192-60
1	20739415+60
1	21023701+60
1	21023951-60
1	21024201+60
1	21077326-60
1	21077598+60
1	21080945-60
1	21081195+60
1	21125374-60
1	21125575+60
1	21125825-60
1	21126075+60
1	21126325-60
1	21126526+60
1	21126776-60
1	21233458+60
1	21233702-60
1	21233952+60
1	21246589+60
1	21246839-60
1	21247089+60
1	21247339-60
1	21266174+60
1	21266424-60
1	21266639+60
1	21266825-60
1	21267174+60
1	21267398-60
1	21267648+60
1	21588234+60
1	21588482-60
1	21588705+60
1	21588964-60
1	21994513-60
1	21994763+60
1	21994999-60
1	21995249+60
1	23354816-60
1	23355066+60
1	23355331-60
1	23355581+60
1	23807485-60
1	23807743+60
1	23807954-60
1	25492592-60
1	25492806+60
1	26110790-60
1	26111021+60
1	26290285-60
1	26290536+60
1	26290756-60
1	26443602+60
1	26443852-60
1	26679149+60
1	26679360-60
1	26679610+60
1	26797237+60
1	27849909-60
1	27850146+60
1	27850616+60
1	27850866-60
1	27928210-60
1	27928284+60
1	27928376-60
1	27928513+60
1	27929308-60
1	27929345+60
1	27929558-60
1	27929596+60
1	27929782-60
1	27929821+60
1	27950985+60
1	27951243-60
1	28198135+60
1	28198386-60
1	28198594+60
1	28219927+60
1	28220164-60
1	28220370+60
1	28220617-60
1	28221348+60
1	28221434-60
1	28221662+60
1	28278760+60
1	28279026-60
1	28279263+60
1	29082402+60
1	29082650-60
1	29082941+60
1	29123302-60
1	29123552+60
1	29123766-60
1	29137743-60
1	29137993+60
1	29138243-60
1	29138440+60
1	31058074+60
1	31058310-60
1	31451767-60
1	31452030+60
1	31452280-60
1	31453055+60
1	31453208-60
1	31453306+60
1	31453396-60
1	31453648+60
1	32898435-60
1	32898690+60
1	32898935-60
1	32899168+60
1	32925680-60
1	32925909+60
1	33729203+60
1	33729450-60
1	33729522+60
1	33729770-60
1	34318511+60
1	34318754-60
1	34659481+60
1	34659583-60
1	35500915+60
1	35501163-60
1	35501231+60
1	36452150+60
1	36452253-60
1	36452491+60
1	36452742-60
1	36486563-60
1	36486694+60
1	36486943-60
1	36487198+60
1	36487440-60
1	36744502+60
1	36744746-60
1	36744987+60
1	36745216-60
1	36745529+60
1	38195848+60
1	38196098-60
1	38196353+60
1	38196603-60
1	38528420-60
1	38528644+60
1	38528894-60
1	38532552+60
1	38532802-60
1	38533051+60
1	38592408-60
1	38592658+60
1	38592908-60
1	38911842+60
1	39660461-60
1	39754401-60
1	40012073+60
1	40012261-60
1	40012521+60
1	40012769-60
1	40013017+60
1	40013267-60
1	40013510+60
1	40013711-60
1	40727741+60
1	40727992-60
1	41055473+60
1	41055680-60
1	41055925+60
1	41245546-60
1	41245753+60
1	41245998-60
1	41246241+60
1	43097997-60
1	43098235+60
1	43098448-60
1	43130180-60
1	43130431+60
1	43407745-60
1	43407961+60
1	43408211-60
1	43583444-60
1	43676479-60
1	43676680+60
1	43722376-60
1	43722598+60
1	43722848-60
1	43722951+60
1	43726125-60
1	43726375+60
1	43726625-60
1	44028532-60
1	44028768+60
1	44620150-60
1	44620366+60
1	44620649-60
1	45117614+60
1	45117856-60
1	45118106+60
1	45118314-60
1	45874813-60
1	45875059+60
1	45875326-60
1	46061165-60
1	46061414+60
1	46061685-60
1	46061781+60
1	46457896-60
1	46458078+60
1	46459101-60
1	46459345+60
1	46459351-60
1	46459579+60
1	46463935-60
1	46464186+60
1	47574451-60
1	47574697+60
1	47574903-60
1	47575015+60
1	48751532-60
1	48751773+60
1	48751986-60
1	48752236+60
1	48785647-60
1	48785851+60
1	48786113-60
1	48786341+60
1	48802844-60
1	48803061+60
1	48817091+60
1	48859205+60
1	48859447-60
1	48871173+60
1	48871373-60
1	48872255-60
1	48872530+60
1	49028250+60
1	49028464-60
1	49028713+60
1	49218134-60
1	49218390+60
1	49218888+60
1	49266043+60
1	49266292-60
1	49266545+60
1	49610373-60
1	49610618+60
1	49814033-60
1	49884351-60
1	49884619+60
1	50194760+60
1	50194964-60
1	50195197+60
1	50230971+60
1	50231171-60
1	50231396+60
1	50366107-60
1	50366312+60
1	50366562-60
1	51633236-60
1	51633450+60
1	51633687-60
1	51633947+60
1	51919900+60
1	51920003-60
1	51920163+60
1	51920392-60
1	52215723-60
1	52216033+60
1	52216274-60
1	52641208+60
1	52641458-60
1	52641706+60
1	52748380-60
1	52897474-60
1	52897777+60
1	52898022-60
1	53033789+60
1	53034032-60
1	53270020-60
1	53270200+60
1	53270329-60
1	53292940-60
1	53666240-60
1	53666466+60
1	53666696-60
1	54194741+60
1	54195039-60
1	54195230+60
1	54220829+60
1	54221079-60
1	54225812-60
1	54225915+60
1	54226032-60
1	54226282+60
1	54226782+60
1	54252728-60
1	54321070+60
1	54321320-60
1	54321567+60
1	54321793-60
1	54322043+60
1	54322298-60
1	54322505+60
1	54621591-60
1	54621659+60
1	54621873-60
1	55101263-60
1	55101501+60
1	55101705-60
1	55101726+60
1	55103055-60
1	55103278+60
1	55103530-60
1	55135169+60
1	55135414-60
1	55475373-60
1	55475501+60
1	55475753-60
1	55576056+60
1	55576300-60
1	55943717-60
1	55943996+60
1	55944237-60
1	55944475+60
1	57280533+60
1	57280783-60
1	57281000+60
1	57295500-60
1	57295768+60
1	57452202+60
1	57452452-60
1	57452704+60
1	57452954-60
1	59310644-60
1	59310764+60
1	60113864+60
1	61017444+60
1	61017691-60
1	61017941+60
1	61018167-60
1	61747341+60
1	61747554-60
1	61747805+60
1	61905122-60
1	61905317+60
1	61905401-60
1	61905605+60
1	61982446-60
1	61982591+60
1	61982696-60
1	61983981+60
1	61984066-60
1	61984231+60
1	61984351-60
2	212565+60
2	212757-60
2	1215967+60
2	1518575+60
2	2973327-60
2	2973658+60
2	2973871-60
2	3385405-60
2	3385651+60
2	3385899-60
2	3386149+60
2	3922735-60
2	3922968+60
2	4732191+60
2	4732421-60
2	4732669+60
2	5014655+60
2	5014906-60
2	5015149+60
2	5086874-60
2	5087026+60
2	5087118-60
2	5087297+60
2	5087942-60
2	5088194+60
2	5088426-60
2	5409487+60
2	5409705-60
2	5409948+60
2	5467398+60
2	5740851+60
2	5741101-60
2	5954585+60
2	5954669-60
2	5954919+60
2	5955181-60
2	6019544-60
2	6019791+60
2	7677115+60
2	7677359-60
2	7677576+60
2	7677825-60
2	7692973+60
2	7693212-60
2	7729565+60
2	9291023+60
2	9291239-60
2	9291672-60
2	9291921+60
2	9302717+60
2	9302967-60
2	9303216+60
2	9322144+60
2	9322377-60
2	9322639+60
2	9636113-60
2	9636360+60
2	9636564-60
2	9731399+60
2	9731663-60
2	9783817+60
2	9784076-60
2	10013476-60
2	10013706+60
2	10013906-60
2	10754426+60
2	10754633-60
2	11521162-60
2	11521266+60
2	12186203+60
2	12186484-60
2	12982842-60
2	12982950+60
2	12983153-60
2	12983446+60
2	13022752+60
2	13022894-60
2	13034525-60
2	13034775+60
2	13182542-60
2	13182786+60
2	13428391-60
2	13428637+60
2	14065028+60
2	14065278-60
2	14065528+60
2	14065778-60
2	14066028+60
2	14066278-60
2	14066528+60
2	14364073-60
2	14364324+60
2	14364574-60
2	14364789+60
2	14365117-60
2	14365351+60
2	14365600-60
2	15558457+60
2	15558705-60
2	15558939+60
2	15903324+60
2	15903572-60
2	15906904+60
2	15907154-60
2	15907384+60
2	16320035+60
2	16320311-60
2	17044132+60
2	17044408-60
2	17201974+60
2	17202289-60
2	17202540+60
2	17202788-60
2	17214894-60
2	17215144+60
2	17215395-60
2	17215507+60
2	17215739-60
2	17245026+60
2	17418119+60
2	17418335-60
2	17927702-60
2	17927952+60
2	17928180-60
2	17928468+60
2	18614298-60
2	18656758+60
2	18657008-60
2	18657217+60
2	18657473-60
2	18750658-60
2	18750866+60
2	18751123-60
2	19125325+60
2	19125548-60
2	19275485+60
2	19275736-60
2	19275986+60
2	19375128+60
2	19375378-60
2	19528435+60
2	19528685-60
2	19528934+60
2	19617570-60
2	19617782+60
2	19618060-60
2	20060471-60
2	20060722+60
2	20565635-60
2	20565906+60
2	20566303+60
2	20566453-60
2	20566534+60
2	20566862-60
2	20780951+60
2	20781028-60
2	20781235+60
2	20823624-60
2	20823863+60
2	20824112-60
2	20824357+60
2	20824640-60
2	20824924+60
2	20825173-60
2	20825448+60
2	20956062-60
2	20956150+60
2	20956403-60
2	20956607+60
2	20973860+60
2	20973982-60
2	20974134+60
2	20974232-60
2	20974394+60
2	20974482-60
2	21095445-60
2	21095686+60
2	21095886-60
2	21342316+60
2	21342591-60
2	21342821+60
2	21342892-60
2	21451946+60
2	21452176-60
2	21452426+60
2	21452676-60
2	21972239-60
2	21972475+60
2	21972676-60
2	21972920+60
2	21973169-60
2	21973379+60
2	21973524-60
2	21973770+60
2	22206188+60
2	22206424-60
2	22206663+60
2	22252447+60
2	22252695-60
2	22252937+60
2	22263043-60
2	22263265+60
2	22263334-60
2	22433053-60
2	22433289+60
2	22433490-60
2	22433734+60
2	22433983-60
2	22434193+60
2	22434338-60
2	22434584+60
2	22514652-60
2	22514875+60
2	22515102-60
2	22515339+60
2	22686099-60
2	22686350+60
2	22842984-60
2	22843210+60
2	22843460-60
2	23090456-60
2	23090705+60
2	23373075-60
2	23547737-60
2	23547852+60
2	23547987-60
2	23548128+60
2	23548237-60
2	23548382+60
2	23548487-60
2	24177294-60
2	24177512+60
2	24177762-60
2	24221244+60
2	24221526-60
2	24221788+60
2	24256813-60
2	24257028+60
2	24509186+60
2	24560182-60
2	26532355-60
2	26532610+60
2	26532865-60
2	27266784-60
2	27266958+60
2	27267233-60
2	27267491+60
2	27267615-60
2	27267738+60
2	27267988-60
2	27268238+60
2	27268375-60
2	27268619+60
2	27502606-60
2	27502884+60
2	27548445-60
2	27548694+60
2	27548950-60
2	27549200+60
2	27549423-60
2	27660291+60
2	27660541-60
2	27660832+60
2	27720487-60
2	27720744+60
2	27720961-60
2	28244041-60
2	28244130+60
2	28244361-60
2	28244596+60
2	28244834-60
2	28358845-60
2	28359094+60
2	28359342-60
2	28718430+60
2	28718681-60
2	28718928+60
2	29299402+60
2	29299696-60
2	29299904+60
2	29458929-60
2	29459187+60
2	29459443-60
2	30070748-60
2	30070998+60
2	30071248-60
2	30158835+60
2	30159059-60
2	30159309+60
2	30159538-60
2	30159747+60
2	30404092+60
2	30404326-60
2	30404559+60
2	30404636-60
2	31077187-60
2	31077294+60
2	31077399-60
2	31081013+60
2	31081242-60
2	31081408+60
2	31081529-60
2	31105078+60
2	31105153-60
2	31105401+60
2	31105652-60
2	31105902+60
2	31106133-60
2	31269107-60
2	31269347+60
2	31269571-60
2	31752495-60
2	31752746+60
2	31752955-60
2	31753230+60
2	31772478-60
2	31772728+60
2	31772957-60
2	31773198+60
2	31773307-60
2	31773537+60
2	31773757-60
2	31773984+60
2	31884204+60
2	31884389-60
2	31884688+60
2	31884939-60
2	31885008+60
2	32053395+60
2	32053604-60
2	32053818+60
2	32114915+60
2	32115186-60
2	32115436+60
2	32188227+60
2	32188450-60
2	32188723+60
2	32189296-60
2	32189547+60
2	32189789-60
2	32502991-60
2	32503234+60
2	32503481-60
2	32797645-60
2	32797862+60
2	32798106-60
2	32798356+60
2	32798606-60
2	32798946-60
2	32799196+60
2	32926941-60
2	32927184+60
2	32927400-60
2	33006784-60
2	33007029+60
2	33007256-60
2	33222886-60
2	33223136+60
2	33223392-60
2	33340617-60
2	33340868+60
2	34399393-60
2	34399650+60
2	34399921-60
2	34807235-60
2	34807466+60
2	34807696-60
2	34807945+60
2	34815378+60
2	34815566-60
2	34815866+60
2	37125834-60
2	37126077+60
2	37126322-60
2	38014087-60
2	38014337+60
2	38014554-60
2	38805679+60
2	38805876-60
2	38805954+60
2	38806204-60
2	38806412+60
2	38810965-60
2	38811215+60
2	38811465-60
2	38811715+60
2	38912755+60
2	39011036-60
2	39011286+60
2	39011593-60
2	39011786+60
2	39117834-60
2	39118082+60
2	39151670-60
2	39151909+60
2	39152132-60
2	39206352+60
2	39595238-60
2	39595488+60
2	39595784-60
2	39742236-60
2	39742311+60
2	39742560-60
2	39977941+60
2	39978209-60
2	40031603-60
2	40031852+60
2	40032102-60
2	40032334+60
2	40068653+60
2	40068894-60
2	40069144+60
2	40069354-60
2	40726681-60
2	40726916+60
2	40727127-60
2	41010985+60
2	41011233-60
2	41011512+60
2	41011762-60
2	41153399+60
2	41153677-60
2	41153893+60
2	41153975-60
2	41154181+60
2	41242837-60
2	41243081+60
2	41243330-60
2	41243574+60
2	41346237-60
2	41346487+60
2	41346730-60
2	41346945+60
2	41506492-60
2	41506734+60
2	41506983-60
2	41507078+60
2	41552959+60
2	41553209-60
2	41553452+60
2	41553671-60
2	41990384-60
2	41990586+60
2	41990662-60
2	41990912+60
2	42000801+60
2	42001051-60
2	42001301+60
2	42001551-60
2	42051634-60
2	42051884+60
2	42052134-60
2	42075054-60
2	42075304+60
2	42075438-60
2	42075644-60
2	42075914+60
2	42075930-60
2	42102047-60
2	42102297+60
2	42136986-60
2	42137095+60
2	42137344-60
2	42137583+60
2	42137880-60
2	42138130+60
2	42138266-60
2	42138476+60
2	42138547-60
2	42138751+60
2	42139001-60
2	42151703-60
2	42151944+60
2	42152194-60
2	42152445+60
2	42196406-60
2	42196656+60
2	42196906-60
2	42196972+60
2	42327685+60
2	42327841-60
2	42327935+60
2	42328178-60
2	42328462+60
2	42328570-60
2	42350351+60
2	42350510-60
2	42350583+60
2	42350888-60
2	42358746+60
2	42989057-60
2	42989324+60
2	42989570-60
2	43307371-60
2	43307609+60
2	43307858-60
2	43308066+60
2	43994567-60
2	43994814+60
2	43995017-60
2	43995098+60
2	44279689-60
2	44279949+60
2	44280198-60
2	44351700+60
2	44352006-60
2	44352256+60
2	44490736+60
2	44490939-60
2	44491005+60
2	44649001+60
2	44649204-60
2	44649451+60
2	45357541+60
2	45357759-60
2	45357993+60
2	45879000-60
2	45879250+60
2	45879500-60
2	46229955+60
2	46230245-60
2	46230338+60
2	46230495-60
2	46368589-60
2	46368674+60
2	46368964-60
2	46369057+60
2	46369214-60
2	46577998-60
2	46578239+60
2	46578492-60
2	46731948-60
2	46732199+60
2	46732458-60
2	46732618+60
2	46816341+60
2	46816567-60
2	46816818+60
2	46816899-60
2	47832072+60
2	47896656+60
2	47896966-60
2	47897217+60
2	48196351-60
2	48196551+60
2	48197061+60
2	48386060-60
2	48386275+60
2	48669340-60
2	48669590+60
2	48669840-60
2	49262764-60
2	49262968+60
2	49263218-60
2	49442431-60
2	49442679+60
2	49814268+60
2	49814474-60
2	49814719+60
2	50277182+60
2	50277388-60
2	51402774+60
2	51403022-60
2	51403272+60
2	52053065-60
2	52053279+60
2	52053529-60
2	52053779+60
2	52053984-60
3	167273-60
3	167521+60
3	167771-60
3	167972+60
3	173867-60
3	174117+60
3	313712-60
3	453906+60
3	454136-60
3	1201499+60
3	1201749-60
3	1201999+60
3	1426396-60
3	1426645+60
3	2419892+60
3	2420142-60
3	2884028+60
3	2884278-60
3	2884506+60
3	2950384+60
3	2950633-60
3	2950712+60
3	2950963-60
3	3413822+60
3	3414028-60
3	3414279+60
3	4726928-60
3	4727178+60
3	4727418-60
3	4727619+60
3	4727862-60
3	5046084+60
3	5046334-60
3	5046402+60
3	5052865-60
3	5053081+60
3	5053324-60
3	5200758-60
3	5201051+60
3	5201301-60
3	5275694+60
3	5275943-60
3	5276187+60
3	5518977-60
3	5519212+60
3	5519424-60
3	5823764-60
3	5824012+60
3	5824262-60
3	6114111+60
3	6114358-60
3	6477714-60
3	6477930+60
3	6478164-60
3	6478389+60
3	7063232-60
3	7063470+60
3	7063720-60
3	7075255-60
3	7075493+60
3	7075743-60
3	7117609+60
3	7117812-60
3	7118026+60
3	7118265-60
3	7197887+60
3	7198136-60
3	7198358+60
3	7198582-60
3	7219616+60
3	7476153-60
3	7476391+60
3	7476641-60
3	7489021+60
3	7489269-60
3	7489478+60
3	7544635-60
3	7544885+60
3	7547136-60
3	7547338+60
3	7547556-60
3	7547783+60
3	7779863+60
3	7780111-60
3	7780347+60
3	7780413-60
3	7780629+60
3	7930566+60
3	7930815-60
3	7931037+60
3	7931288-60
3	7967929+60
3	7968179-60
3	8090343-60
3	8090448+60
3	8090635-60
3	8090704+60
3	8090885-60
3	8162270-60
3	8162515+60
3	8162727-60
3	8174864+60
3	8175109-60
3	8175349+60
3	8353430-60
3	8353686+60
3	8366124-60
3	8368082-60
3	8368386+60
3	8368572-60
3	8368670+60
3	8368878-60
3	8478398+60
3	8478622-60
3	8478868+60
3	8479118-60
3	8509737+60
3	8509987-60
3	8538373-60
3	8538577+60
3	9030361-60
3	9030606+60
3	9030812-60
3	9031028+60
3	9062175+60
3	9062390-60
3	9062639+60
3	9281818-60
3	9282068+60
3	9359260+60
3	9359708-60
3	9359929+60
3	9360184-60
3	9549426-60
3	9549677+60
3	9549926-60
3	10094012-60
3	10094232+60
3	10094473-60
3	10094690+60
3	10956161-60
3	10956408+60
3	10956649-60
3	11332393-60
3	11332589+60
3	11332854-60
3	11333087+60
3	11856248-60
3	11856499+60
3	11856760-60
3	11875006-60
3	11875226+60
3	11875371-60
3	12100433-60
3	12100683+60
3	12100816-60
3	12101005+60
3	12770406-60
3	12770596+60
3	12770728-60
3	12770978+60
3	14114842-60
3	14115071+60
3	14115174-60
3	14115346+60
3	14115424-60
3	14661804-60
3	14662012+60
3	14662262-60
3	14776269+60
3	14778721-60
3	14804135+60
3	14804386-60
3	14804596+60
3	14929436-60
3	14929686+60
3	14929935-60
3	15584655+60
3	15584879-60
3	15717533+60
3	15717669-60
3	15717756+60
3	15852733-60
3	15852961+60
3	15853209-60
3	15853459+60
3	15853709-60
3	15860731+60
3	15861001-60
3	16065077+60
3	16065322-60
3	16065572+60
3	16080850-60
3	16081093+60
3	16098711+60
3	16098918-60
3	16098999+60
3	16099250-60
3	16099499+60
3	16099707-60
3	16129439-60
3	16129641+60
3	16205620-60
3	16205838+60
3	16206090-60
3	16206336+60
3	16236321+60
3	16236447-60
3	16236528+60
3	16236713-60
3	16237347+60
3	16237550-60
3	16237835+60
3	16257774+60
3	16258025-60
3	16258240+60
3	16258500-60
3	16258751+60
3	16258856-60
3	16259033+60
3	16299686-60
3	16299936+60
3	16302968-60
3	16303218+60
3	16303434-60
3	16375733+60
3	16375920-60
3	16376170+60
3	16376423-60
3	16376678+60
3	16812901+60
3	16813114-60
3	16813344+60
3	16813579-60
3	16820477-60
3	16820546+60
3	16914006+60
3	16914255-60
3	16914457+60
3	16914706-60
3	16914948+60
3	16915198-60
3	16915369+60
3	16915619-60
3	17520470-60
3	17520686+60
3	17520773-60
3	17881763-60
3	17882013+60
3	17882255-60
3	17923686+60
3	17923908-60
3	17924064+60
3	17924352-60
3	17977638-60
3	17977870+60
3	17978139-60
3	18445552+60
3	18445802-60
3	18446059+60
3	18446299-60
3	18446537+60
3	18446639-60
3	18446837+60
3	18447140-60
3	19425886-60
3	19426097+60
3	19563529-60
3	19563765+60
3	19564015-60
3	19564263+60
3	19564496-60
3	19665529-60
3	19665765+60
3	19666047-60
3	19822576-60
3	19856017+60
3	19856106-60
3	19856304+60
3	19856554-60
3	19856804+60
3	19857054-60
3	19976633-60
3	19976855+60
3	19977083-60
3	19977583-60
3	19977833+60
3	19977982-60
3	19978085+60
3	20013186+60
3	21049656-60
3	21049913+60
3	21050161-60
3	21050255+60
3	21374115+60
3	21374362-60
3	21374573+60
3	21382003+60
3	21382253-60
3	21402056-60
3	21402306+60
3	21402550-60
3	21925164+60
3	21925435-60
3	22427962-60
3	22428194+60
3	22428438-60
3	22428558+60
3	22428808-60
3	22628456+60
3	22628689-60
3	22628936+60
3	22629053-60
3	22629303+60
3	22841988-60
3	22842235+60
3	22842433-60
3	22842683+60
3	23019125-60
3	23019378+60
3	23542117+60
3	23542367-60
3	23542583+60
3	23542833-60
3	23543083+60
3	23543333-60
3	23673548-60
3	23724571+60
3	23724783-60
3	23725071+60
3	23854923+60
3	23855173-60
3	23855423+60
3	23872304+60
3	23872447-60
3	23872612+60
3	23872697-60
3	23872894+60
3	23883067+60
3	23883316-60
3	23883526+60
3	23902782+60
3	23903086-60
3	24021951-60
3	24022201+60
3	24022474-60
3	24022578+60
3	24217702+60
3	24217953-60
3	24218204+60
3	24218346-60
3	24270395+60
3	24270607-60
3	24270833+60
3	24582139+60
3	24582389-60
3	24582550+60
3	24582804-60
3	24688094+60
3	24688294-60
3	24853460+60
3	24853709-60
3	24853959+60
3	24854188-60
3	24854474+60
3	24855808-60
3	24856008+60
3	24856269-60
3	24974938+60
3	24975113-60
3	24975228+60
3	24975471-60
3	24975711+60
3	24976268-60
3	24976514+60
3	24976767-60
3	25003414+60
3	25003483-60
3	25003702+60
3	25003945-60
3	25004047+60
3	25340438+60
3	25340685-60
3	25360379+60
3	25360620-60
3	25360889+60
3	25612978-60
3	25613207+60
3	25613282-60
3	25613462+60
3	25666164-60
3	25666173+60
3	25666403-60
3	25666415+60
3	25666656-60
3	25666847+60
3	25667097-60
3	25667334+60
3	25697680+60
3	25697900-60
3	25698163+60
3	25698277-60
3	25706419+60
3	25706635-60
3	25710927+60
3	25711167-60
3	25711410+60
3	25726707-60
3	25726930+60
3	25928460-60
3	25928709+60
3	26328479+60
3	26328722-60
3	26328960+60
3	26552560+60
3	26552802-60
3	26553050+60
3	26553298-60
3	26569378-60
3	26569587+60
3	26569833-60
3	26570052+60
3	27691184-60
3	27691434+60
3	28139363-60
3	28139592+60
3	28139829-60
3	28297528-60
3	28297732+60
3	28595862+60
3	28595975-60
3	28596112+60
3	28596289-60
3	28596362+60
3	28596555-60
3	28644673-60
3	28644910+60
3	28645160-60
3	28690784-60
3	28691028+60
3	28691241-60
3	29082860-60
3	29083348+60
3	29084131+60
3	29084426-60
3	29084673+60
3	29453384-60
3	29453565+60
3	29678077+60
3	29678337-60
3	29678583+60
3	29678840-60
3	29679068+60
3	29707474+60
3	32240741+60
3	32240991-60
3	32241204+60
3	32241455-60
3	32241574+60
3	32241774-60
3	32617666+60
3	32617965-60
3	32618215+60
3	34307662-60
3	34350628-60
3	34350857+60
3	34351107-60
3	34351341+60
3	34351554-60
3	34446721+60
3	34446965-60
3	34447215+60
3	34487809+60
3	34488053-60
3	34488303+60
3	34507624-60
3	34507913+60
3	34508126-60
3	34508376+60
3	34824357-60
3	34824601+60
3	34870640-60
3	34870847+60
3	34871065-60
3	34871321+60
3	34871545-60
3	34871766+60
3	34872486-60
3	34872706+60
3	35155905-60
3	35156155+60
3	35156366-60
3	35156616+60
3	35159835-60
3	35160344+60
3	35160552-60
3	35160661+60
3	35160788-60
3	35160896+60
3	35161034-60
3	35161206+60
3	35161455-60
3	35161581+60
3	35161663-60
3	35161701+60
3	35161841-60
3	35463107-60
3	35463915-60
3	35464119+60
3	35464368-60
3	35464615+60
3	35985348-60
3	35985614+60
3	35985864-60
3	35986095+60
3	36063843-60
3	36064092+60
3	36064413-60
3	36096180+60
3	36096446-60
3	36096696+60
3	36096927-60
3	36619255+60
3	36619502-60
3	36619725+60
3	36832054-60
3	36832304+60
3	36832573-60
3	37382258-60
3	37382505+60
3	37382755-60
3	37387053+60
3	37387119-60
3	37387369+60
3	37387631-60
3	38084570-60
3	38084819+60
3	38085099-60
3	38284132+60
3	38284379-60
3	38284597+60
3	38284847-60
3	38288170-60
3	38288421+60
3	38288613-60
3	38445850+60
3	38445926-60
3	38446181+60
3	38446436-60
3	38580103+60
3	38580353-60
3	38580578+60
3	38580850-60
3	38581101+60
3	38581351-60
3	38581618+60
3	38581875-60
3	38581962+60
3	38582147-60
3	38582424+60
3	38582661-60
3	38582899+60
3	39312443-60
3	39312663+60
3	39312935-60
3	40444331-60
3	40444563+60
3	40444781-60
3	40445030+60
3	40445230-60
3	40445478+60
3	40445718-60
3	40974959-60
3	40975163+60
3	41447084-60
3	41447904-60
3	41448153+60
3	41448402-60
3	43560351+60
3	43667968-60
3	43668200+60
3	43959126-60
3	43959289+60
3	43959376-60
3	43959565+60
3	43959818-60
4	46047-60
4	46297+60
4	47135+60
4	47390-60
4	243447-60
4	243533+60
4	244314-60
4	244517+60
4	244767-60
4	244866+60
4	350354+60
4	350487-60
4	350713+60
4	351237+60
4	351493-60
4	351727+60
4	706329+60
4	706532-60
4	706696+60
4	706775-60
4	706985+60
4	707254-60
4	707484+60
4	853211+60
4	853411-60
4	853662+60
4	853907-60
4	897572+60
4	897822-60
4	897947+60
4	946505+60
4	946737-60
4	946835+60
4	1165186-60
4	1165401+60
4	1165638-60
4	1165720+60
4	1165888-60
4	1166024+60
4	1722381+60
4	1722461-60
4	1739666-60
4	1739850+60
4	1740275+60
4	1740380-60
4	1740529+60
4	1740575-60
4	1740807+60
4	1740830-60
4	1832495+60
4	1832745-60
4	1832996+60
4	1833176-60
4	1851973-60
4	1852221+60
4	2580568+60
4	2580818-60
4	2581068+60
4	2581296-60
4	3058400+60
4	3058650-60
4	3058883-60
4	3059047+60
4	3059084-60
4	3059777+60
4	3060215-60
4	3060439+60
4	3419290-60
4	3419296+60
4	3419400-60
4	3419546+60
4	3419764-60
4	3419805+60
4	3419990-60
4	3420056+60
4	3420239-60
4	3420274+60
4	3420487-60
4	3420516+60
4	3420639-60
4	3426100-60
4	3426344+60
4	3468091+60
4	3468340-60
4	3468590+60
4	3484004-60
4	3484254+60
4	3484508-60
4	3574336-60
4	3574586+60
4	3574840-60
4	3981954+60
4	3982204-60
4	3982454+60
4	4224538-60
4	4224788+60
4	4225038-60
4	4225238+60
4	4225468-60
4	4313804+60
4	4314049-60
4	4358814+60
4	4359064-60
4	4359314+60
4	4359562-60
4	4432341+60
4	4432591-60
4	4432839+60
4	4532627-60
4	4532832+60
4	4532912-60
4	4584818+60
4	4585085-60
4	4585270+60
4	4585409-60
4	4585612+60
4	4585859-60
4	4614580-60
4	4614834+60
4	4615086-60
4	4615337+60
4	4622260-60
4	4622327+60
4	4622610-60
4	4622838+60
4	4623062-60
4	4623086+60
4	4623335+60
4	4623423-60
4	4637362+60
4	4637578-60
4	4637827+60
4	4638059-60
4	4653639+60
4	4653889-60
4	4709086-60
4	4709328+60
4	4709578-60
4	5316513-60
4	5316763+60
4	5317013-60
4	5317263+60
4	5333886+60
4	5333979-60
4	5756667-60
4	5756917+60
4	6373438-60
4	6373689+60
4	6404792+60
4	6405042-60
4	6405285+60
4	6466596-60
4	6466846+60
4	6492906+60
4	6493129-60
4	6493378+60
4	6493588-60
4	6493840+60
4	6494089-60
4	6692830-60
4	6693070+60
4	6732452-60
4	6732703+60
4	6736046+60
4	6736276-60
4	6736546+60
4	6736754-60
4	6737026+60
4	6803560-60
4	6803810+60
4	6804026-60
4	6918845-60
4	6918946+60
4	6919446-60
4	6919697+60
4	6994192+60
4	6994389-60
4	6994692+60
4	6994944-60
4	6995195+60
4	7066500-60
4	7066732+60
4	7181666+60
4	7181898-60
4	7182171+60
4	7282888+60
4	7298143-60
4	7298221+60
4	7298424-60
4	7298635+60
4	7303975+60
4	7304206-60
4	7304446+60
4	7304691-60
4	7305477+60
4	7724218+60
4	7724385-60
4	7724468+60
4	7724603-60
4	7724780+60
4	7724804-60
4	7724994+60
4	7725075-60
4	7725244+60
4	7725275-60
4	7725491+60
4	7725555-60
4	7725702+60
4	8149259+60
4	8282594-60
4	8405921+60
4	8406043-60
4	8406171+60
4	8406304-60
4	8406421+60
4	8409015-60
4	8409252+60
4	8486906-60
4	8487157+60
4	8502731+60
4	8503073-60
4	8503186+60
4	8503323-60
4	8503424+60
4	8503562-60
4	8503674+60
4	8503812-60
4	8503923+60
4	8504126-60
4	8505774-60
4	8506242+60
4	8506492-60
4	8506756+60
4	8565391+60
4	8565664-60
4	8565882+60
4	8566128-60
4	8568370+60
4	8568560-60
4	8622142-60
4	8622414+60
4	8622626-60
4	8681111+60
4	8736608+60
4	8736829-60
4	8737079+60
4	8936577-60
4	8991998+60
4	8992294-60
4	9067151+60
4	9067266-60
4	9067401+60
4	9067517-60
4	9067751+60
4	9159203+60
4	9159455-60
4	9159628+60
4	9159736-60
4	9327398-60
4	9327644+60
4	9327921-60
4	9460315-60
4	9460565+60
4	9460817-60
4	9461528+60
4	9461778-60
4	10418151+60
4	10418398-60
4	10418648+60
4	11577904-60
4	11578154+60
4	11618256+60
4	11618490-60
4	11618741+60
4	11618816-60
4	11618982+60
4	11619204-60
4	11619323+60
4	11619491-60
4	11619573+60
4	11619741-60
4	11619805+60
4	11629604-60
4	11629852+60
4	11630114-60
[truncated: 13,355 more rows]
