# Supplementary material for: Zebrafish promoter microarrays identify actively transcribed embryonic genes
Source: Genome Biol. 2006 Aug 4;7(8):R71. doi: 10.1186/gb-2006-7-8-r71 (PMC1779600; doi:10.1186/gb-2006-7-8-r71)
Supplement: Additional data file 5 — Genes and transcripts associated with a genomic region or probe that is enriched in ChIP-chip analysis [file gb-2006-7-8-r71-S5.xls]

## Sheet: Sheet1
Annotated bound regions
For each slide shows genomic region that is enriched between 2 probe positions. In some cases this region consists of 1 probe only.
Gives gene symbol and name, where annotated. Other idenifiers are shown if no gene name is given.
SLIDE1
CHR	Oligo position - begin	Oligo position - end	Gene symbols	Gene names
1	204782+60	205898+60	tfdp1	transcription factor Dp-1
1	216818+60	217244+60	zgc:86658	zgc:86658
1	500952+60		zgc:56424	zgc:56424
1	817709+60	818203+60	zgc:92744	zgc:92744
1	1610306-60	1611049+60	zgc:55857	zgc:55857
1	2001639+60	2002293-60	zgc:77005	zgc:77005
1	2428038+60	2428577+60	plk1	polo-like kinase 1
1	2458151+60	2458638+60	zgc:92607	zgc:92607
1	2878783-60	2879516+60	efnb2b	ephrin B2b
1	3453543-60	3453793+60	NM_214802	Smith-Magenis syndrome chromosome region, candidate 8
1	3472486+60		BC090709	-
1	3570773+60	3571274+60	ENSDART00000000234	-
1	3571655-60	3573003-60	bactin1	bactin1
1	3613396-60	3735498-60	zgc:77849	zgc:77849
1	5138387-60	5138848-60	bat3	HLA-B-associated transcript 3
1	5205629-60	5205688+60	zgc:91858;zgc:55491	zgc:91858, zgc:55491
1	5205872-60	5206076+60	zgc:55491	zgc:55491
1	5377869-60	5378139+60	zgc:77121	zgc:77121
1	5500934+60	5501447+60	zgc:55690	zgc:55690
1	5502511-60		zgc:55690	zgc:55690
1	6040846-60		dachb	dachshund b
1	6138713+60	6139161+60	zgc:56665	zgc:56665
1	6308629-60	6308873+60	zgc:56665	zgc:56665
1	6464875+60	6465506-60	zgc:56409	zgc:56409
1	6489499+60	6489742-60	pmm2	phosphomannomutase 2
1	6491642+60	6491893-60	zgc:56571	zgc:56571
1	7538853-60	7539363-60	zgc:101855	zgc:101855
1	7746779-60	7748001-60	zgc:77739	zgc:77739
1	7791478+60	7791970+60	zgc:73358	zgc:73358
1	7802772+60	7803220+60	zgc:77126	zgc:77126
1	7844643-60		zgc:77657	zgc:77657
1	8334554+60	8336083-60	zgc:92702	zgc:92702
1	8579992-60	8580211+60	zgc:101747	zgc:101747
1	8811480+60	8812031-60	zgc:63640	zgc:63640
1	8981645-60	8981894+60	zgc:92792	zgc:92792
1	9199779-60	9200029+60	zgc:103421	zgc:103421
1	9264671-60	9265522-60	rbpsuh	recombining binding protein suppressor of hairless
1	10953388+60	10953888+60	elf2	E74-like factor 2 (ets domain transcription factor)
1	10993793+60	10994390-60	zgc:101819	zgc:101819
1	12246702-60	12247513-60	casp3	caspase 3, apoptosis-related cysteine protease
1	13381947-60	13382154+60	zgc:56076	zgc:56076
1	13399112-60	13400851-60	zgc:86815	zgc:86815
1	13510311-60	13511498+60	zgc:92830	zgc:92830
1	14560587-60	14560837+60	zgc:77637	zgc:77637
1	14844283-60	14845264-60	zgc:91970	zgc:91970
1	15690406-60	15690950+60	klf12	Kruppel-like factor 12
1	15873438-60	15873685+60	zgc:77113	zgc:77113
1	16188593-60	16371514-60	zgc:101680	zgc:101680
1	16972655+60	16973657+60	zgc:55326	zgc:55326
1	17084495+60		zgc:77068	zgc:77068
1	17916155-60	17917855+60	zgc:77296	zgc:77296
1	18190810-60	18191255-60	zgc:92585	zgc:92585
1	18363941+60		ero1l	ERO1-like
1	18926791+60		CK678411	-
1	19011170-60	19011454+60	zgc:85981	zgc:85981
1	19029214+60	19029498-60	sc4mol	sterol-C4-methyl oxidase-like
1	19370669-60		tll1	tolloid-like 1
1	19584596+60	19585312-60	melk	maternal embryonic leucine zipper kinase
1	19964498+60	19965216-60	rps25	ribosomal protein S25
1	20133173-60	20133873+60	zgc:55549	zgc:55549
1	20396595-60	20397300+60	zgc:55549	zgc:55549
1	20738700-60	20739415+60	zgc:55693	zgc:55693
1	21023701+60	21024201+60	zgc:66331	zgc:66331
1	21077326-60	21077598+60	zgc:103472	zgc:103472
1	21080945-60	21081195+60	zgc:77713	zgc:77713
1	21125374-60	21125575+60	zgc:66080	zgc:66080
1	21125825-60	21126776-60	zgc:66080;rpl9	zgc:66080
1	21233458+60	21233952+60	zgc:77713	zgc:77713
1	21246589+60	21247339-60	ugdh	UDP-glucose dehydrogenase
1	21266174+60	21267648+60	rpl9;zgc:66080	ribosomal protein L9;zgc:66080
1	21588234+60	21588964-60	zgc:92467	zgc:92467
1	21994513-60	21995249+60	gtf2e2	general transcription factor IIE, polypeptide 2, beta
1	23807485-60	23807954-60	rps3a	ribosomal protein S3A, mRNA
1	25492592-60	25492806+60	zgc:101017	zgc:101017, mRNA (cDNA clone MGC:101017 )
1	26110790-60	26111021+60	plrg1	pleiotropic regulator 1
1	26290285-60	26290756-60	arfip1	ADP-ribosylation factor interacting protein 1 (arfaptin 1)
1	26443602+60	26443852-60	zgc:64040	zgc:64040
1	26679149+60	26679610+60	anp32b	acidic (leucine-rich) nuclear phosphoprotein 32 family, member B
1	26797237+60		sh3gl2	SH3-domain GRB2-like 2
1	27849909-60	27850866-60	otx1l	orthodenticle homolog 1 like
1	27928210-60	27929821+60	zgc:85952	zgc:85952
1	27950985+60		psen2;hic2	presenilin2;hypermethylated in cancer 2
1	27951243-60		psen2	presenilin2
1	28198135+60	28198594+60	zgc:55298	zgc:55298
1	28219927+60	28221662+60	zgc:86602	zgc:86602
1	28278760+60	28279263+60	zgc:77715	zgc:77715
1	29082402+60	29082941+60	plk1	polo-like kinase 1
1	29123302-60	29138440+60	zgc:92607	zgc:92607
1	31058074+60	31058310-60	zgc:92584	zgc:92584
1	31451767-60	31453648+60	zgc:77025;zgc:55598	zgc:77025;zgc:55598
1	32898435-60	32899168+60	srf	serum response factor
1	32925680-60	32925909+60	zgc:63733	zgc:63733
1	33729203+60	33729770-60	zgc:92177	zgc:92177
1	34318511+60	34318754-60	zgc:101068	zgc:101068
1	34659481+60	34659583-60	pwp2h	PWP2 periodic tryptophan protein homolog
1	35500915+60	35501231+60	zgc:91956	zgc:91956
1	36452150+60	36452742-60	dachc	dachshund c
1	36486563-60	36487440-60	zgc:101616	zgc:101616
1	36744502+60	36745529+60	zgc:101671	zgc:101671
1	38195848+60	38196603-60	tm9sf2	transmembrane 9 superfamily member 2
1	38528420-60	38528894-60	zgc:100925	zgc:100925
1	38532552+60	38533051+60	zic2b	zic family member 2 (odd-paired homolog, Drosophila) b
1	38592408-60	38592908-60	tm9sf2	transmembrane 9 superfamily member 2
1	38911842+60		gpm6ab	glycoprotein M6Ab
1	39660461-60		zgc:101900	zgc:101900
1	39754401-60		pknox1.1	pbx/knotted 1 homeobox 1.1
1	40012073+60	40013711-60	zgc:56412	zgc:56412
1	40727741+60	40727992-60	smad1	MAD homolog 1
1	41055473+60	41246241+60	zgc:92379	zgc:92379, mRNA
1	43097997-60	43098448-60	smox	spermine oxidase
1	43130180-60	43130431+60	zgc:103462	zgc:103462
1	43407745-60	43408211-60	zgc:92601	zgc:92601
1	43583444-60		zgc:92625	zgc:92625
1	43676479-60	43676680+60	narg1b	NMDA receptor-regulated gene 1b
1	43722376-60	43722951+60	zgc:77029	zgc:77029
1	43726125-60	43726625-60	zgc:64041	zgc:64041
1	44028532-60	44028768+60	zgc:56493	zgc:56493
1	44620150-60	44620649-60	lrpap1	low density lipoprotein receptor-related protein associated protein 1
1	45117614+60	45118314-60	hd	huntingtin
1	45874813-60	45875326-60	zgc:101679	zgc:101679
1	46061165-60	46061781+60	zgc:55844	zgc:55844
1	46457896-60	46459579+60	zgc:92866;zgc:55804	zgc:92866;zgc:55804
1	46463935-60	46464186+60	zgc:63619	zgc:63619
1	47574451-60	47575015+60	zgc:101045	zgc:101045
1	48751532-60	48752236+60	zgc:92575	zgc:92575
1	48785647-60	48786341+60	zgc:101622	zgc:101622
1	48802844-60	48803061+60	zgc:56037	zgc:56037
1	48817091+60		ZDB-GENE-030616-542	SI:dZ79F24.4 (Novel protein similar to human emopamil binding related protein) (Fragment)
1	48859205+60	48859447-60	kpna3	cDNA clone MGC:63818 complete cds;kpna3;karyopherin (importin) alpha 3 [Source:ZFIN;Acc:ZDB-GENE-030616-541];karyopherin (importin) alpha 3
1	48871173+60	48872530+60	ZDB-GENE-040426-2713;si:busm1-79f24.1	si:busm1-79f24.1;si:busm1-79f24.1
1	49028250+60	49028713+60	agpat3	1-acylglycerol-3-phosphate O-acyltransferase 3
1	49218134-60	49218888+60	gata2	GATA-binding protein 2
1	49266043+60	49266545+60	rpn1	ribophorin I
1	49610373-60	49610618+60	zgc:101028	zgc:101028
1	49814033-60		zgc:92225	zgc:92225
1	49884351-60	49884619+60	zgc:64115	zgc:64115
1	50194760+60	50195197+60	eif3s6	eukaryotic translation initiation factor 3, subunit 6
1	50230971+60	50231396+60	zgc:86891	zgc:86891
1	50366107-60	50366562-60	zgc:55881	zgc:55881
1	51633236-60	51633947+60	zgc:86777	zgc:86777
1	51919900+60	51920392-60	NM_205600	-
1	52215723-60	52216274-60	zgc:101049	zgc:101049
1	52641208+60	52641706+60	zgc:92169	zgc:92169
1	52748380-60		meis4.1a	myeloid ecotropic viral integration site 4.1a
1	52897474-60	52898022-60	zgc:63719	zgc:63719
1	53033789+60	53034032-60	aptx	aprataxin
1	53270020-60	53270329-60	zgc:100913	zgc:100913
1	53292940-60		zgc:101015	zgc:101015
1	53666240-60	53666696-60	zgc:77819	zgc:77819
1	54194741+60	54195230+60	zgc:77320	zgc:77320
1	54220829+60	54221079-60	p2rx5	purinergic receptor P2X, ligand-gated ion channel, 5
1	54225812-60	54226782+60	ENSDART00000035235	Similar to ubiquitin C (Fragment)
1	54252728-60		ENSDART00000016152	-
1	54321070+60	54322505+60	zgc:56355	zgc:56355
1	54621591-60	54621873-60	zgc:73387	zgc:73387
1	55101263-60	55101501+60	lmnb2	lamin B2
1	55101705-60	55103055-60	lmnb2;rpl36	lamin B2;ribosomal protein L36
1	55103278+60	55103530-60	rpl36	ribosomal protein L36
1	55135169+60	55135414-60	zgc:92882	zgc:92882
1	55475373-60	55475753-60	dla	deltaA
1	55576056+60	55576300-60	zgc:66475	zgc:66475
1	55943717-60	55944475+60	zgc:85649	Ran binding protein 1
1	57280533+60	57281000+60	zgc:92436	zgc:92436
1	57295500-60	57295768+60	ccnb1	cyclin B1
1	57452202+60	57452954-60	zgc:63646	zgc:63646
1	59310644-60	59310764+60	zgc:55980	zgc:55980
1	60113864+60		zgc:92749	zgc:92749
1	61017444+60	61018167-60	hnrpr	heterogeneous nuclear ribonucleoprotein R
1	61747341+60	61747805+60	ctsc	cathepsin C
1	61905122-60	61905605+60	cry4	cryptochrome 4
1	61982446-60	61984351-60	zgc:73107	zgc:73107
3	167273-60	167972+60	fyn	FYN oncogene related to SRC, FGR, YES
3	173867-60	174117+60	ENSDART00000002932	-
3	313712-60		zgc:92825	zgc:92825
3	453906+60	454136-60	zgc:55435	zgc:55435
3	1201499+60	1201999+60	BC090798	-
3	1426396-60	1426645+60	nog1	noggin 1
3	2419892+60	2420142-60	arhe	ras homolog gene family, member E
3	2884028+60	2884506+60	zgc:77030;ilf3	zgc:77030;interleukin enhancer binding factor 3
3	2950384+60	2950963-60	vangl2	vang-like 2 (van gogh, Drosophila)
3	3413822+60	3414279+60	zgc:100853	zgc:100853
3	4726928-60	4727862-60	hrpt2	hyperparathyroidism 2 homolog
3	5046084+60	5046402+60	zgc:92870	zgc:92870
3	5052865-60	5053324-60	zgc:85806	zgc:85806
3	5200758-60	5201301-60	zgc:92008	zgc:92008
3	5275694+60	5276187+60	zgc:92840	zgc:92840
3	5518977-60	5519424-60	ube2v2	ubiquitin-conjugating enzyme E2 variant 2
3	5823764-60	5824262-60	rab5c	RAB5C, member RAS oncogene family
3	6114111+60	6114358-60	zgc:66214	zgc:66214
3	6477714-60	6478389+60	zgc:55558	zgc:55558
3	7063232-60	7075743-60	zgc:55645	zgc:55645
3	7117609+60	7118265-60	zgc:66471	zgc:66471
3	7197887+60	7198582-60	spinl	spinster-like
3	7219616+60		zgc:103544	zgc:103544
3	7476153-60	7476641-60	zgc:66474	zgc:66474
3	7489021+60	7489478+60	zgc:66443	zgc:66443
3	7544635-60	7544885+60	mvp	major vault protein
3	7547136-60	7547783+60	phb	prohibitin
3	7779863+60	7780629+60	atp6v0c	ATPase, H+ transporting, lysosomal, V0 subunit c
3	7930566+60	7931288-60	zgc:77751	zgc:77751
3	7967929+60	7968179-60	ndpkz3	nucleoside diphosphate kinase-Z3
3	8090343-60	8090885-60	zgc:66480	zgc:66480
3	8162270-60	8162727-60	zgc:86935	zgc:86935
3	8174864+60	8175349+60	xpo6;zgc:92551	exportin 6;zgc:92551
3	8353430-60	8353686+60	zgc:73161	zgc:73161
3	8366124-60		sepx1	selenoprotein X, 1
3	8368082-60	8368878-60	zgc:101009	zgc:101009
3	8478398+60	8479118-60	zgc:55983;zgc:66216	zgc:55983;zgc:66216
3	8509737+60	8509987-60	zgc:101681	zgc:101681
3	8538373-60	8538577+60	ndufb10	NADH dehydrogenase (ubiquinone) 1 beta subcomplex, 10
3	9030361-60	9031028+60	flj12949l	hypothetical protein FLJ12949-like
3	9062175+60	9062639+60	zgc:92296	zgc:92296
3	9281818-60	9282068+60	sepw2a	selenoprotein W, 2a
3	9359260+60	9360184-60	atxn7l3	ataxin 7-like 3
3	9549426-60	9549926-60	si:busm1-180g5.5;ZDB-GENE-030616-254	si:busm1-180g5.5
3	10094012-60	10094690+60	zgc:73225	zgc:73225
3	10956161-60	10956649-60	asf1b	ASF1 anti-silencing function 1 homolog B
3	11332393-60	11333087+60	zgc:101068	zgc:101068
3	11856248-60	11856760-60	atp5h	ATP synthase, H+ transporting, mitochondrial F0 complex, subunit d
3	11875006-60	11875371-60	ndel1b	nudE nuclear distribution gene E homolog like 1 (A. nidulans) B
3	12100433-60	12101005+60	cdc27	cell division cycle 27
3	12770406-60	12770978+60	cdc27	cell division cycle 27
3	14114842-60	14115424-60	zgc:100999	zgc:100999
3	14661804-60	14662262-60	zgc:56061	zgc:56061
3	14776269+60		copz2	zeta2-cop
3	14778721-60		nfe2l1	nuclear factor, erythroid derived 2,-like 1
3	14804135+60	14804596+60	zgc:55739	zgc:55739
3	14929436-60	14929935-60	zgc:85812;zgc:66039	zgc:85812;zgc:66039
3	15584655+60	15584879-60	zgc:91903	zgc:91903
3	15717533+60	15717756+60	casc3	cancer susceptibility candidate 3
3	15852733-60	15853709-60	zgc:92419	zgc:92419
3	15860731+60	15861001-60	zgc:73293	zgc:73293
3	16065077+60	16065572+60	zgc:92735	zgc:92735
3	16080850-60	16081093+60	hmox1	heme oxygenase (decycling) 1
3	16098711+60	16099707-60	mcm5	MCM5 minichromosome maintenance deficient 5
3	16129439-60	16129641+60	hsp70	heat shock cognate 70-kd protein
3	16205620-60	16206336+60	ypel3	yippee-like 3
3	16236321+60	16237835+60	mapk3;zgc:63924	mitogen-activated protein kinase 3 ;zgc:63924
3	16257774+60	16259033+60	zgc:56413	zgc:56413
3	16299686-60	16299936+60	zgc:63730	zgc:63730
3	16302968-60	16303434-60	zgc:77063	zgc:77063
3	16375733+60	16376678+60	rps15a	ribosomal protein S15a
3	16812901+60	16813579-60	pigq	phosphatidylinositol glycan, class Q
3	16820477-60	16820546+60	zgc:91868	zgc:91868
3	16914006+60	16915619-60	zgc:101082;zgc:56230	zgc:101082;zgc:56230
3	17520470-60	17520773-60	zgc:65966	zgc:65966
3	17881763-60	17882255-60	max	myc-associated factor X
3	17923686+60	17924352-60	zgc:92278	zgc:92278
3	17977638-60	17978139-60	zgc:66160	zgc:66160
3	18445552+60	18447140-60	grb2	growth factor receptor-bound protein 2
3	19425886-60	19426097+60	zgc:101751	zgc:101751
3	19563529-60	19564496-60	zgc:86945	zgc:86945
3	19665529-60	19666047-60	ddx5	DEAD (Asp-Glu-Ala-Asp) box polypeptide 5
3	19822576-60		zgc:63831	zgc:63831
3	19856017+60	19857054-60	zgc:76905	zgc:76905
3	19976633-60	19978085+60	zgc:76905;st13	zgc:76905;suppression of tumorigenicity 13 (colon carcinoma) (Hsp70 interacting protein)
3	20013186+60		zgc:63831	zgc:63831
3	21049656-60	21050255+60	nucb2b	nucleobindin 2b
3	21374115+60	21374573+60	rpl27	ribosomal protein L27
3	21382003+60	21382253-60	zgc:63736	zgc:63736
3	21402056-60	21402550-60	rpl3	ribosomal protein L3
3	21925164+60	21925435-60	zgc:63555	zgc:63555
3	22427962-60	22629303+60	zgc:85729	zgc:85729
3	22841988-60	22842683+60	arl6ip	ADP-ribosylation factor-like 6 interacting protein
3	23019125-60	23019378+60	arl6ip	ADP-ribosylation factor-like 6 interacting protein
3	23542117+60	23543333-60	zgc:56165	zgc:56165
3	23673548-60		zgc:55799	zgc:55799
3	23724571+60	23725071+60	zgc:56390	zgc:56390
3	23854923+60	23855423+60	zgc:56390	zgc:56390
3	23872304+60	23872894+60	zgc:66387	zgc:66387
3	23883067+60	23883526+60	zgc:66260	zgc:66260
3	23902782+60	23903086-60	zgc:101618	zgc:101618
3	24021951-60	24022578+60	zgc:101669	zgc:101669
3	24217702+60	24218346-60	zgc:92588	zgc:92588
3	24270395+60	24270833+60	zgc:66201;hrmt1l2	protein arginine N-methyltransferase 1;HMT1 hnRNP methyltransferase-like 2
3	24582139+60	24582804-60	zgc:92066	zgc:92066
3	24688094+60	24688294-60	BC090280	-
3	24853460+60	24854188-60	han11l;zgc:63940	HAN11-like
3	24854474+60		han11l;zgc:63940;zgc:92099	HAN11-like;zgc:92099
3	24855808-60	24856269-60	zgc:92099	zgc:92099
3	24974938+60	24976767-60	znf183	zinc finger protein 183
3	25003414+60	25004047+60	zgc:56109	zgc:56109
3	25340438+60	25340685-60	fzd2	frizzled homolog 2
3	25360379+60	25360889+60	zgc:66277	zgc:66277
3	25612978-60	25613462+60	zgc:77832	zgc:77832
3	25666164-60	25667334+60	ZDB-GENE-040724-124;si:dkey-204f11.62;ZDB-GENE-040724-221	si:dkey-204f11.62;si:dkey-204f11.61
3	25697680+60	25698277-60	carm1	coactivator-associated arginine methyltransferase 1
3	25706419+60	25711410+60	ZDB-GENE-030131-8332	si:dkey-204f11.64
3	25726707-60	25726930+60	aldh3d1	aldehyde dehydrogenase 3 family, member D1
6	267191-60	267442+60	zgc:55895	zgc:55895
6	283967+60		zgc:101541	zgc:101541
6	293112-60	294360-60	zgc:92655	zgc:92655
6	896258+60	896705+60	sec23b	Sec23 homolog B
6	936247+60	937231-60	zgc:85702	zgc:85702
6	937481+60		zgc:85702	zgc:85702
6	3131231+60	3131481-60	zgc:77704	zgc:77704
6	3983593+60	3984350-60	spry2	sprouty homolog 2
6	4196927-60		sox21a	SRY-box containing gene 21a
6	4220593+60	4221071+60	ZDB-GENE-030616-357	SI:dZ202L16.2 (Novel protein);fkbp11
6	4378259+60	4378745+60	zgc:66168	zgc:66168
6	5698591+60		ENSDART00000019179	-
6	5748094-60	5748335+60	ercc3	excision repair cross-complementing rodent repair deficiency, complementation group 3
6	5766879+60	5767382+60	wdr12	WD repeat domain 12
6	5798214+60	5798544+60	nol5	nucleolar protein 5
6	5798744-60	5799958+60	nol5;zgc:65934	nucleolar protein 5;zgc:65934
6	5800327-60	5800618-60	zgc:65934	zgc:65934
6	5825816+60	5826034-60	fzd7b	frizzled homolog 7b
6	7728676+60	7729361+60	zgc:56688	zgc:56688
6	8627482-60	8628581+60	zgc:92209;eef1b2	zgc:92209;eukaryotic translation elongation factor 1 beta 2
6	8761419-60		zgc:73361	zgc:73361
6	9658720+60	9660235+60	erm	ets related protein erm
6	9685347-60	9685597-60	zgc:55944	zgc:55944
6	9799324-60	9799528+60	zgc:92027	zgc:92027
6	9829030+60	9829500+60	erm	ets related protein erm
6	10003089-60	10003839-60	zgc:92027	zgc:92027
6	10021613-60	10023178-60	erm	ets related protein erm
6	10546583-60	10547164+60	zgc:55730	zgc:55730,
6	11053989+60	11054222-60	zgc:63729	zgc:63729
6	11603192+60	11603625+60	zgc:77163	zgc:77163
6	11608977-60	11609227+60	zgc:56411	zgc:56411
6	12704651-60	12705150-60	rplp1	ribosomal protein, large, P1
6	12717378-60	12717615+60	zgc:92063	zgc:92063
6	12717835-60	12717904+60	zgc:92063;snrpd1	zgc:92063;small nuclear ribonucleoprotein D1 polypeptide
6	12719234-60	12719519-60	snrpd1	small nuclear ribonucleoprotein D1 polypeptide
6	13100159+60	13101146+60	zgc:86807	zgc:86807
6	13140498+60	13141247-60	zgc:100813	zgc:100813
6	13147395-60	13147598+60	foxd3	forkhead box D3
6	13473960-60	13474499+60	zgc:86888	zgc:86888
6	13578020-60	13578386+60	zgc:55962	zgc:55962
6	13701778-60	13702267-60	ZDB-GENE-030131-2398	si:dkey-98p3.1
6	13759051-60	13759796+60	atp1b1a	ATPase, Na+/K+ transporting, beta 1a polypeptide
6	13829723+60	13830473-60	ndpkz4	nucleoside diphosphate kinase-Z4
6	14004307+60	14004771+60	dlg1	discs, large (Drosophila) homolog 1
6	14080408-60	14081909-60	ptma	prothymosin, alpha
6	15086571+60	15086782-60	zgc:103582	zgc:103582
6	15168746-60	15168996+60	baf53a	BRG1/brm-associated factor 53A
6	15380108-60	15380671-60	atp1b1a	ATPase, Na+/K+ transporting, beta 1a polypeptide
6	15445198+60	15445698+60	ndpkz4	nucleoside diphosphate kinase-Z4
6	15462765+60	15463265-60	zgc:103582	zgc:103582
6	15863232-60	15863441+60	AI794167	-
6	16098274+60	16098750+60	smx5	smx5
6	16115280-60	16116517+60	bcl6	B-cell CLL/lymphoma 6 (zinc finger protein 51)
6	16337647+60	16338102+60	zgc:56152	zgc:56152
6	17136539+60	17137352-60	atp1b1a	ATPase, Na+/K+ transporting, beta 1a polypeptide
6	17194014+60	17194504+60	ZDB-GENE-030131-2398	si:dkey-98p3.1
6	17271619-60	17271868+60	zgc:86854;rpl5	zgc:86854;ribosomal protein L5
6	17582040+60		zgc:101684	zgc:101684
6	17803488+60		BU808703	-
6	18279927+60		zgc:56084	zgc:56084
6	18529147+60	18529647+60	th	cystathionase (cystathionine gamma-lyase)
6	18548061+60		NM_205611	Nit protein 2
6	18652622-60	18653123-60	phf16	PHD finger protein 16
6	18694933+60	18695182-60	zgc:55632	zgc:55632
6	18698995+60	18699232-60	zgc:101088	zgc:101088
6	18940197+60	18940703+60	her6	hairy-related 6
6	19210731+60		zgc:92092	zgc:92092
6	19502568-60	19503551-60	zgc:92000	zgc:92000
6	19781916+60	19782651-60	zgc:101750	zgc:101750
6	19907217+60	19907679+60	zgc:101532	zgc:101532
6	20094140-60		zgc:55758;bin2l	zgc:55758;bridging integrator 2, like
6	20417100-60	20417595-60	zgc:66117	zgc:66117
6	21100743+60	21101225+60	zgc:92173	zgc:92173
6	22019013+60	22019513+60	zgc:100894	zgc:100894
6	22167867-60	22168335-60	atf1	activating transcription factor 1
6	22246284+60	22246752+60	atf1	activating transcription factor 1
6	22514358+60	22515051-60	zgc:66485	zgc:66485
6	23453696+60	23454174+60	zgc:101803	zgc:101803
6	23461943+60	23462642-60	sec61a	SEC61, alpha subunit
6	23489429+60		zgc:92046	zgc:92046
6	23850493+60		zgc:56030	zgc:56030
6	23862732+60	23863123+60	zgc:55413;zgc:77118	zgc:55413;zgc:77118
6	24007278-60	24007565+60	zgc:73238	zgc:73238
6	24060250+60		ddi2	DNA-damage inducible protein 2
6	24115859-60		zgc:73056;eno3	zgc:73056;enolase 3, (beta, muscle)
6	24254483-60	24255648+60	ruvbl1	RuvB-like 1
6	24432938+60	24433443+60	arpc4	actin related protein 2/3 complex, subunit 4
6	24436004-60	24436833+60	h1fx	H1 histone family, member X
6	24507967+60	24508419+60	zgc:91836	zgc:91836
6	24564902-60	24565176+60	sfrs3	splicing factor, arginine/serine-rich 3
6	24575350+60	24575853+60	fkbp5	FK506 binding protein 5
6	24968281-60	24968741-60	zgc:101035	zgc:101035
6	24974548+60	24975036+60	zgc:55453	zgc:55453
6	25502236+60	25502735+60	zgc:55577	zgc:55577
6	25772661-60	25772912+60	zgc:66157	zgc:66157
6	26125999-60	26126818-60	zgc:101792	zgc:101792
6	26171583+60		zgc:92078	zgc:92078
6	26375843-60	26376344-60	zgc:77817	zgc:77817
6	26427966+60	26428362+60	zgc:63727	zgc:63727
6	26439207+60	26439710+60	sec61b	SEC61, beta subunit
6	26451631-60	26452105-60	ihpk2	inositol hexaphosphate kinase 2
6	26482705+60		fancd2	Fanconi anemia, complementation group D2
6	26482955-60	26484561-60	fancd2;zgc:101700	Fanconi anemia, complementation group D2;zgc:101700
6	26484784+60		zgc:101700	zgc:101700
6	26520148-60	26520544-60	zgc:63727	zgc:63727
6	26825553-60	26826249+60	copz1	coatomer protein complex, subunit zeta 1
6	27319526-60	27321403-60	zgc:73187	zgc:73187
6	28503151+60	28503865-60	NM_001012373	-
6	29780735-60	29780980+60	zgc:103699	zgc:103699
6	30478197+60	30480066+60	zgc:101611;trnt1	zgc:101611;tRNA nucleotidyl transferase, CCA-adding, 1
6	31135946+60	31136176-60	tardbp	TAR DNA binding protein
6	31395117+60	31395475-60	zgc:100857	zgc:100857
6	31514499-60	31515245+60	zgc:77271	zgc:77271
6	31540752+60	31541348+60	zgc:100857	zgc:100857
6	31974313-60		fibpl	fibroblast growth factor (acidic) intracellular binding protein, like
6	31984161+60	31984648+60	zgc:101024	zgc:101024
6	32032375-60	32032843+60	zgc:103574	zgc:103574
6	32690513-60	32690763+60	zgc:56112	zgc:56112
6	32763808-60	32764011+60	zgc:73380	zgc:73380
7	865345-60	865806-60	zgc:63783	zgc:63783
7	870208+60	870686+60	zgc:66414	zgc:66414
7	890730+60	891003-60	zgc:101733	zgc:101733
7	1417527+60	1418262-60	zgc:77381	zgc:77381
7	1448542-60	1449462-60	zgc:103764	zgc:103764
7	1471121-60	1472198+60	zgc:73247	zgc:73247
7	1575800-60		zgc:63470	zgc:63470
7	1578606-60	1579359+60	zgc:56003	zgc:5600
7	1833113+60	1833589+60	zgc:86599	zgc:86599
7	1848944+60		zgc:91835	zgc:91835
7	1919800-60	1920357+60	tcf7l1a	transcription factor 7-like 1a (T-cell specific, HMG-box)
7	2868590-60	2869024-60	zgc:56643	zgc:56643
7	3679525-60	3680025-60	BC083459	-
7	4083989+60	4084958+60	zgc:55290	zgc:55290
7	4314036-60	4314537-60	zgc:101848	zgc:101848
7	4370388-60	4370865-60	zgc:100948	zgc:100948
7	5391009+60	5391125-60	zgc:85905	zgc:85905
7	5854315-60	5854564+60	zgc:101690	zgc:101690
7	6950430-60	6951292-60	igf1rb	insulin-like growth factor 1b receptor
7	7284120-60	7285111-60	igf1rb	insulin-like growth factor 1b receptor
7	7655370+60	7656367-60	zgc:92810;ZDB-GENE-040724-251	zgc:92810;si:dkey-265m8.1
7	7807494+60	7808520+60	zgc:92810;ZDB-GENE-040724-251;ZDB-GENE-040724-84	zgc:92810;si:dkey-265m8.1;si:dkey-265m8.2
7	8361540+60	8361790-60	cth1	cth1
7	9556278+60	9556724+60	zgc:77672	zgc:77672
7	9582064-60	9582548-60	zgc:63836	zgc:63836
7	10268128+60	10268384-60	zgc:64208	zgc:64208
7	11409448-60	11410061+60	mus81	MUS81 endonuclease homolog (yeast)
7	11927698+60	11927946-60	tnfsf10l	tumor necrosis factor (ligand) superfamily, member 10 like
7	12844474+60	12844836+60	zgc:65987	zgc:65987
7	13077054+60	13077329+60	zgc:101689;zgc:56422	zgc:101689;zgc:56422
7	13121141-60	13121866-60	zgc:101689;zgc:56422	zgc:101689;zgc:56422
7	13141219+60		zgc:92903	zgc:92903
7	13141501-60	13141750+60	ENSDART00000023253	-
7	13859496+60		zgc:103586	zgc:103586
7	13864676+60	13865127+60	slc3a2	solute carrier family 3, member 2
7	14244286+60	14245007-60	dvl2	dishevelled, dsh homolog 2 (Drosophila)
7	14936141-60	14937030-60	zgc:56526	zgc:56526
7	14952378+60	14952838+60	sec22l1a	SEC22, vesicle trafficking protein (S. cerevisiae)-like 1A
7	14954708-60	14955201-60	zgc:55943	zgc:55943
7	16045454-60	16047139+60	zgc:77093;zgc:103779	zgc:77093;zgc:103779
7	16916420-60	16916638+60	zgc:63642	zgc:63642
7	16930126+60	16930626+60	znf162	zinc finger protein 162
7	16938676+60	16944490-60	rbm4	RNA binding motif protein 4
7	16947159-60	16948931+60	zgc:56141	zgc:56141
7	17020666-60	17021204+60	fxr2	similar to fragile X mental retardation, autosomal homolog 2
7	17059978-60	17060572+60	zgc:103658	zgc:103658
7	17282493+60	17283911+60	zgc:77264	zgc:77264
7	17474208+60	17474437-60	zgc:55686	zgc:55686
7	17550407+60	17551634+60	zgc:92283	zgc:92283
7	17920028-60	17920789-60	nedd8	neural precursor cell expressed, developmentally down-regulated 8
7	18137941+60	18138665-60	cd99l2	CD99 antigen-like 2
7	18163536+60	18164497+60	zgc:64007	zgc:64007
7	18273056+60		alox12	arachidonate 12-lipoxygenase
7	18390949-60	18391161+60	zgc:92664	zgc:92664
7	18396981+60		zgc:92664	zgc:92664
7	18541810-60	18542404+60	zgc:103658	zgc:103658
7	18626339-60	18626659-60	bad	BCL2-antagonist of cell death
7	18786448-60	18786770-60	bad	BCL2-antagonist of cell death
7	18793742+60	18793834-60	zgc:101765	zgc:101765
7	19233787-60	19234088-60	zgc:101106	zgc:101106
7	19451948+60	19452888+60	tbx1	T-box 1
7	19501746+60	19501987-60	zgc:86765	zgc:86765
7	19524035-60	19524963+60	sox31	SRY-box containing gene 31
7	19555931-60	19556759-60	eif4a1a	eukaryotic translation initiation factor 4A, isoform 1A
7	19612245+60	19612732+60	BC090705	-
7	19634492-60	19635227+60	zgc:66469	zgc:66469
7	19657553-60	19658477-60	zgc:77051	zgc:77051
7	19734413-60	19735158+60	eif4a1a	eukaryotic translation initiation factor 4A, isoform 1A
7	19776459-60	19776725+60	zgc:86765	zgc:86765
7	19807619-60	19807857+60	her8a	hairy-related 8a
7	19971890+60		ap1s1	adaptor-related protein complex 1, sigma 1 subunit
7	20102209-60	20102298+60	ENSDART00000018734	-
7	20260578-60		ZDB-GENE-040724-145	si:ch211-208c6.2
7	20319459+60	20319759-60	ZDB-GENE-040724-242	si:ch211-208c6.6
7	20693878-60	20694124+60	zgc:103493	zgc:103493
7	22045257+60	22045324-60	zgc:56169	zgc:56169
7	22074863-60	22075504+60	zgc:65871	zgc:65871
7	22085417+60	22086157-60	zgc:66459	zgc:66459
7	22166369+60	22166845+60	zgc:66379	zgc:66379
7	22185263+60	22185996-60	tradd	tnfrsf1a-associated via death domain
7	22202437-60		zgc:73153	zgc:73153
7	22258403-60	22258902-60	aph1b	anterior pharynx defective 1B
7	22758016-60	22758266+60	aldh1a2	aldehyde dehydrogenase 1 family, member A2
7	22945355-60	22946648+60	ZDB-GENE-030616-328	si:busm1-199m19.4
7	23197673+60	23198423+60	ccnb2	cyclin B2
7	23817850+60	23818091-60	zgc:92649	zgc:92649
7	24143407-60	24144157-60	ccnb2	cyclin B2
7	24711030-60	24711280+60	zgc:101613	zgc:101613
7	24725354+60	24725853+60	bdnf	brain-derived neurotrophic factor
7	24736893+60	24737142-60	zgc:101881	zgc:101881
7	25224251+60		zgc:92327	zgc:92327
7	25452322+60	25452571+60	zgc:66088	zgc:66088
7	26313753+60	26315149+60	si:xx-184l24.3	si:xx-184l24.3
7	26371862+60	26372608-60	si:xx-184l24.1	si:xx-184l24.1
7	27059439+60	27060164-60	zgc:91928	zgc:91928
7	27593796+60	27594296+60	zgc:77254	zgc:77254
7	27904482-60	27904971-60	atp6v0d1	ATPase, H+ transporting, V0 subunit D isoform 1
7	29127820-60		irx3a	iroquois homeobox protein 3a
7	30397028-60	30397278+60	OTTDART00000012440	-
7	30433922-60	30434466-60	zgc:65845	zgc:65845
7	30799850-60	30800332-60	insig1	insulin induced gene 1
7	31070419-60	31071171-60	zgc:86806	zgc:86806
7	31636110+60	31636558+60	psmc3	proteasome (prosome, macropain) 26S subunit, ATPase, 3
7	31746518+60	31747013+60	cugbp1	CUG triplet repeat, RNA-binding protein 1
7	31833821-60	31834852+60	zgc:63526;zgc:91866	zgc:63526;zgc:91866
7	31834934-60	31835164+60	zgc:91866	zgc:91866
7	31965112-60	31965333+60	zgc:63648	zgc:63648
7	32010501-60	32010760+60	rhpn2	rhophilin, Rho GTPase binding protein 2
7	32167130-60	32167691-60	ENSDART00000009526	-
7	32175769+60	32176202+60	zgc:77757	zgc:77757
7	32252794+60		NM_001012490	-
7	32487621-60	32488082-60	zgc:92432	zgc:92432
7	32800854-60	32801348-60	cebpg	CCAAT/enhancer binding protein (C/EBP), gamma
7	32801665+60		cebpg;cebpa	CCAAT/enhancer binding protein (C/EBP), gamma;CCAAT/enhancer binding protein (C/EBP), alpha
7	32803187-60		cebpa	CCAAT/enhancer binding protein (C/EBP), alpha
7	32971472+60	32971996+60	zgc:77793	zgc:77793
7	33614958-60	33616391+60	zgc:66347	zgc:66347
7	35289176+60	35289844-60	dcps	mRNA decapping enzyme
7	35394334-60	35394586+60	mthfd1	methylenetetrahydrofolate dehydrogenase (NADP+ dependent), methenyltetrahydrofolate cyclohydrolase, formyltetrahydrofola
7	35989806-60	35990288-60	zgc:63649	zgc:63649
7	36041597+60	36041951+60	zgc:56709	zgc:56709
7	36489818+60	36490307+60	seta	SET translocation (myeloid leukemia-associated) A,
7	37576901+60	37577378+60	zgc:65881	actin related protein 2/3 complex, subunit 5-like
7	38421568-60	38422041-60	zgc:92818	zgc:92818
7	38495214-60	38495720-60	ZDB-GENE-030131-2042	vps35
7	38495965+60	38497032-60	ZDB-GENE-030131-2042;orc6l	vps35;origin recognition complex, subunit 6 homolog-like (yeast)
7	38581894-60	38582368-60	zgc:55350;arl8	zgc:55350;ADP-ribosylation factor-like 8
7	39933626-60	39933766+60	zgc:77519	zgc:77519
7	39942321+60	39942475-60	ttll1	tubulin tyrosine ligase-like family, member 1
7	40408662+60	40409135+60	zgc:92345	zgc:92345
7	40511680+60	40511936-60	zgc:103545	zgc:103545
7	40748080-60	40748577-60	uqcrfs1	ubiquinol-cytochrome c reductase, Rieske iron-sulfur polypeptide 1
7	42435278-60	42436935+60	ccne	cyclin E
7	42437185-60	42437663-60	ccne	cyclin E
7	42625520+60	42625876-60	zgc:103490	zgc:103490
7	43491622+60	43492084+60	zorba	Orb/CPEB-related RNA-binding protein
7	43957317+60	43957800+60	cdkn1c	cyclin-dependent kinase inhibitor 1C (p57, Kip2)
7	44030947-60	44031444-60	zgc:63704	zgc:63704
7	44163114+60	44163611+60	igf2	insulin-like growth factor 2 precursor
7	46103449+60	46103698-60	zgc:103619	zgc:103619
7	47131259-60	47131758-60	dap1a	death associated protein 1a
7	48315526+60	48315989+60	zgc:101559	zgc:101559
7	48326027-60	48326259+60	zgc:91870	zgc:91870
7	49137300-60	49137589-60	zgc:56125	zgc:56125
7	49497133-60	49497665+60	zgc:56219	zgc:56219
7	50297899-60		zgc:73317	zgc:73317
7	51042538+60	51042797+60	cct7	chaperonin containing TCP1, subunit 7 (eta)
7	51849551-60	51849945-60	brms1	breast cancer metastasis-suppressor 1
7	51886926+60	51887416+60	ppp1r14b	protein phosphatase 1, regulatory (inhibitor) subunit 14B
7	51894663-60	51895421+60	ZDB-GENE-030616-594	plcb3
7	52225436+60	52226085+60	brms1	breast cancer metastasis-suppressor 1
7	52725430+60		scamp2l	secretory carrier membrane protein 2, like
7	53377163-60	53377848+60	ENSDART00000028017	-
7	53987090+60	53987542+60	OTTDART00000010684	-
7	54193283+60	54193735+60	itm1	integral membrane protein 1
7	55487068-60	55487817+60	ck2a2	casein kinase 2 alpha 2
7	55550686+60	55550946-60	zgc:77191	zgc:77191
7	56331508-60	56332269+60	zgc:92446	zgc:92446
7	56616668-60	56617098-60	aprt	adenine phosphoribosyl transferase
7	56637542+60	56638013+60	ENSDART00000003082	-
7	56836755-60	56838101+60	zgc:101113	zgc:101113
7	56987527+60	56987827-60	OTTDART00000013080	-
7	57271072-60		zgc:56324	zgc:56324
7	57394481-60	57394948+60	zgc:77702	zgc:77702
7	58151047+60	58151541+60	zgc:92445	zgc:92445
7	58180193-60	58181637-60	zgc:103509	zgc:103509
7	58248884-60	58249483+60	mrpl38	mitochondrial ribosomal protein L38
7	59692073+60	59692512+60	zgc:55288	zgc:55288
7	59758804-60	59759309-60	zgc:101706	zgc:101706
7	60428301+60	60429018-60	hsp90b	heat shock protein 90-beta
7	60632743-60	60632962+60	zgc:101653	zgc:101653
7	61493616+60	61493879-60	zgc:77008	zgc:77008
7	61520118+60	61520363-60	zgc:76883	zgc:76883
7	62477338+60	62478295+60	BC090267	-
8	329253-60	329766-60	zgc:66139	zgc:66139
8	443375+60		zgc:55911	zgc:55911
8	470626-60	471816+60	zgc:56264;ufd1l	zgc:56264;ubiquitin fusion degradation 1-like
8	1389758+60	1390766+60	zgc:101530	zgc:101530
8	1441387-60	1442146+60	zgc:56532	zgc:56532
8	1445174-60	1445404+60	BC090167	-
8	3825683-60		NM_205715	solute carrier family 25 member 19
8	3997917-60	3999296-60	zgc:76966	zgc:76966
8	4017152+60	4017664+60	zgc:63803	zgc:63803
8	4027846-60	4028954+60	zgc:73328	zgc:73328
8	4190833-60	4191552+60	pim1	pim-1 oncogene
8	4359153+60		zgc:92280	zgc:92280
8	4402199+60	4402907-60	slc16a1	solute carrier family 16 (monocarboxylic acid transporters), member 1
8	4642052-60	4643096+60	zgc:100956	zgc:100956
8	4656698-60	4656933+60	zgc:103483	zgc:103483
8	4964838+60	4965088-60	nras	N-ras oncogene p21
8	5309048-60		cdv1	carnitine deficiency-associated gene expressed in ventricle 1
8	5354056-60		zgc:55380	zgc:55380
8	5402301+60	5402544-60	zgc:56118;zgc:77708	zgc:56118;zgc:77708
8	5852919+60	5853167-60	mdkb	midkine-related growth factor b
8	6246953-60	6247209+60	crsp8	cofactor required for Sp1 transcriptional activation, subunit 8, 34kDa
8	6628046+60	6628509+60	zgc:103670	zgc:103670
8	7332856+60	7333328+60	zgc:92202	zgc:92202
8	7432143-60	7432390+60	zgc:66058	zgc:66058
8	7814966+60	7815664-60	zgc:77454	zgc:77454
8	7839634-60	7840120-60	seta	SET translocation (myeloid leukemia-associated) A
8	7887805-60	7888613+60	gle1l	GLE1 RNA export mediator-like
8	7901005+60	7901630-60	zgc:103495;zgc:56036	zgc:103495;zgc:56036
8	7926579-60	7927239+60	polb	polymerase (DNA directed), beta
8	7949583-60	7950209+60	zgc:77898	zgc:77898
8	8121782+60		tbc1d7	TBC1 domain family, member 7
8	8226109-60	8226417-60	zgc:101865	zgc:101865
8	8917786-60	8918286-60	gclm	glutamate-cysteine ligase, modifier subunit
8	9050782+60	9051416+60	zgc:63789	zgc:63789
8	9084527-60	9085230+60	mapk14a	mitogen-activated protein kinase 14a
8	9182678+60	9182995+60	rpl10a	ribosomal protein L10a-
8	9454773+60	9455005-60	zgc:101540	zgc:101540
8	9588585-60	9589081-60	zgc:91954	zgc:91954
8	10817295-60		zgc:92916	zgc:92916
8	11029091-60	11029938+60	zgc:101122;zgc:77841	zgc:101122;zgc:77841
8	11030158-60		zgc:77841	zgc:77841
8	11105829-60	11107420+60	OTTDART00000009471	-
8	11121151+60	11121404-60	zgc:55718	zgc:55718
8	12276713-60	12277197-60	ENSDART00000014377	-
8	12278635+60	12279050+60	faf1	Fas associated factor 1
8	12868353+60	12868603+60	zgc:55374	zgc:55374
8	13076021-60	13076661+60	zgc:63791	zgc:63791
8	13096635+60		dio1	deiodinase, iodothyronine, type I
8	13544524+60		zgc:63990	zgc:63990
8	13550411-60	13550661+60	zgc:103657	zgc:103657
8	13773829-60	13774110+60	sh3gl1	SH3-domain GRB2-like 1
8	14192496+60	14192741-60	zgc:76930	zgc:76930
8	14206735+60	14206936-60	sec22l1b	SEC22, vesicle trafficking protein (S. cerevisiae)-like 1B
8	15802466-60	15803827+60	fzr1	fizzy/cell division cycle 20 related 1 (Drosophila)
8	15807224+60	15807674+60	zgc:56338	zgc:56338
8	16374480-60	16374730+60	mknk2	MAP kinase-interacting serine/threonine kinase 2
8	16397025+60	16397263-60	zgc:77552	zgc:77552
8	16875568+60	16876062+60	BC090314	-
8	17622345+60		zgc:63990	zgc:63990
8	17631884-60	17632360-60	zgc:103657	zgc:103657
8	18117069-60	18117703-60	zgc:63789	zgc:63789
8	18151142-60	18151617-60	mapk14a	mitogen-activated protein kinase 14a
8	18240187+60		rpl10a	ribosomal protein L10a
8	18240460-60	18240737+60	rpl10a	ribosomal protein L10a
8	19193898-60	19194389-60	zgc:92567	zgc:92567
8	19308970-60	19309449-60	zgc:77633	zgc:77633
8	19395274+60	19395727+60	ahcyl1	S-adenosylhomocysteine hydrolase-like 1
8	19415403-60	19416023+60	zgc:92567	zgc:92567
8	19462491-60	19462741+60	NM_212669;wu:fc22a07	synaptophysin-like protein;wu:fc22a07
8	19474668-60	19475127-60	zgc:92454	zgc:92454
8	19677020-60	19678223+60	zgc:92164	zgc:92164
8	19727252+60	19728746+60	zgc:92280	zgc:92280
8	19775841-60	19776635-60	slc16a1	solute carrier family 16 (monocarboxylic acid transporters), member 1
8	20205343+60	20205699-60	zgc:92350	zgc:92350
8	20430224+60	20430474-60	zgc:101755	zgc:101755
8	20961758+60	20962185+60	zgc:92350	zgc:92350
8	21158995-60	21159495-60	zgc:101755	zgc:101755
8	21908003+60	21909256-60	-;zgc:85741	-;zgc:85741
8	21971248-60	21971737-60	rap1b;zgc:86676	RAS related protein 1b;zgc:86676
8	21979160+60	21980121+60	tuba8l	tubulin, alpha 8 like
8	22015215-60	22015429+60	zgc:55386	zgc:55386
8	22017620+60	22018313-60	ptp1b	protein tyrosine phosphatase 1b
8	22198611-60	22198730+60	tctp	translationally controlled tumor protein
8	22216481+60	22216981+60	zgc:86775	zgc:86775
8	22246066+60		zgc:91844	zgc:91844
8	22246316-60	22247066+60	zgc:91844	zgc:91844
8	23568411-60	23568659+60	zgc:55498	zgc:55498
8	23838546+60	23839094+60	foxd5	forkhead box D5
8	23866079-60		zgc:77617	zgc:77617
8	24355307+60	24355798+60	ptc2	patched2
8	24589168-60	24589634-60	upb1	ureidopropionase, beta
8	24733152-60	24733625-60	zgc:63517	zgc:63517
8	24747887-60	24748112+60	zgc:76963	zgc:76963
8	25074773-60	25076589-60	oxct1	3-oxoacid CoA transferase 1
8	25262297+60	25262797+60	zgc:56444	zgc:56444
8	25546638-60	25546888+60	zgc:66452	zgc:66452
8	25561610+60	25562097+60	zgc:77806	zgc:77806
8	25596360-60	25596888-60	zgc:66182	zgc:66182
8	25824527+60		zgc:92335	zgc:92335
8	27647037-60	27647285+60	zgc:63479	zgc:63479
8	27651117+60		zgc:55345	zgc:55345
8	27990868-60	27991203-60	zgc:100817	zgc:100817
8	29833160+60	29844099-60	sf3a1	splicing factor 3a, subunit 1
8	29854611-60	29856006+60	pqbp1l	polyglutamine binding protein 1-like
8	29890665-60	29891160-60	t54l	T54 protein-like
8	30102392+60	30102634-60	pqbp1l	polyglutamine binding protein 1-like
8	30137337+60	30137832+60	t54l	T54 protein-like
8	30891365-60	30891829-60	zgc:63669	zgc:63669
8	31083990+60	31084519+60	zgc:65822	zgc:65822
8	31171695-60	31172182-60	zgc:103475	zgc:103475
8	31951448-60	31952161+60	zgc:100900-	zgc:100900-
8	32720650+60	32721163+60	zgc:63688	zgc:63688
8	33033033-60	33033300+60	zgc:55914	zgc:55914
8	33310226+60		si:rp71-71m17.1;ZDB-GENE-030616-80	si:rp71-71m17.1
8	33519362+60	33520462+60	ctnnb	catenin (cadherin-associated protein), beta
8	33825452-60	33826894+60	zgc:66125	zgc:66125
8	34395598-60	34396201+60	fzd10	frizzled homolog 10
8	34647172+60		ednrb1	endothelin receptor B
8	34953070-60	34953771+60	ppia	peptidylprolyl isomerase A (cyclophilin A)
8	35776090-60	35776307+60	zgc:56289	zgc:56289
8	35858767+60	35860582+60	zgc:85654	zgc:85654
8	36275709-60	36276457+60	zgc:103520	zgc:103520
8	36696248+60	36696728+60	zgc:65968	zgc:65968
8	37215212-60	37215743+60	zgc:73300	zgc:73300
10	143111-60	144483-60	ddx56	DEAD (Asp-Glu-Ala-Asp) box polypeptide 56
10	361188+60	361922-60	zgc:85961	zgc:85961
10	479327-60	480062+60	lmnb1	lamin B1
10	486344+60		zgc:92415	zgc:92415
10	486594-60	488155-60	zgc:92415;aldh7a1	zgc:92415;aldehyde dehydrogenase 7 family, member A1
10	488326+60		aldh7a1	aldehyde dehydrogenase 7 family, member A1
10	1214652+60		za20d2l	zinc finger, A20 domain containing 2, like
10	1403202-60		zgc:92589	zgc:92589
10	1407106-60		zgc:92462	zgc:92462
10	1490812+60	1491054-60	zgc:66377	zgc:66377
10	1583614+60	1584339-60	zgc:55792	zgc:55792
10	2012449+60	2012921+60	seph	selenoprotein H
10	2149959-60	2150449-60	zgc:63543	zgc:63543
10	3100497-60	3101832+60	zgc:56702	zgc:56702
10	3373575-60	3373785+60	zgc:77137	zgc:77137
10	3406904-60	3407166+60	zgc:56259	zgc:56259
10	3464266-60	3464504+60	zgc:73140	zgc:73140
10	3617974+60	3618269-60	zgc:64135	zgc:64135
10	4092447+60	4093711-60	nrarpa	notch-regulated ankyrin repeat protein a
10	5225926+60	5226973+60	irx7	iroquois homeobox protein 7
10	5487807+60	5488344-60	tpbgl	trophoblast glycoprotein-like
10	6337781-60	6338417-60	zgc:55754;zgc:77202	zgc:55754;zgc:77202
10	6636869+60	6638211+60	zgc:101664	zgc:101664
10	7081420-60	7082014+60	zgc:73139	zgc:73139
10	7220316+60	7220844-60	zgc:91914;zgc:73332	zgc:91914;zgc:73332
10	7541074-60	7541879+60	zgc:73139	zgc:73139
10	7876113-60	7876681+60	zgc:76972	zgc:76972
10	8251379+60	8251869+60	zgc:63505	zgc:63505
10	8472753-60	8473250-60	zgc:63883	zgc:63883
10	9209320-60	9209570+60	zgc:92228	zgc:92228
10	9431697+60	9432757-60	slc20a1	solute carrier family 20 (phosphate transporter), member 1
10	9465013-60	9465384-60	drg1	developmentally regulated GTP binding protein 1
10	9565103+60	9565345-60	zgc:92102	zgc:92102
10	9774881+60	9775358+60	zgc:66353	zgc:66353
10	9800045-60	9800782+60	zgc:103508	zgc:103508
10	10829982+60	10830463+60	zgc:66339	zgc:66339
10	11335743+60	11336191+60	etf1	eukaryotic translation termination factor 1
10	11399925+60	11400375+60	etf1	eukaryotic translation termination factor 1
10	11777087+60	11777337-60	pygb	phosphorylase, glycogen; brain
10	11960020-60		zgc:66323	zgc:66323
10	12643955+60		cldn7	claudin 7
10	12759276-60	12759879+60	npm1	nucleophosmin 1
10	12951036+60	12952500+60	zgc:55965	zgc:55965
10	13051298-60	13051613+60	ilk	integrin linked kinase
10	13296881-60	13297333-60	zgc:63780	zgc:63780
10	13390234-60	13390701-60	zgc:101123	zgc:101123
10	14227037-60	14227537-60	zgc:91884	zgc:91884
10	14353819-60	14355047+60	BC090174	-
10	14719253+60	14719529+60	zgc:101026	zgc:101026
10	14756602+60	14756675-60	zgc:92196	zgc:92196
10	15982280+60	15982499-60	zgc:91931	zgc:91931
10	15982741+60		ZDB-GENE-040724-185	si:ch211-237l4.2
10	17293283-60	17293681+60	zgc:92365	zgc:92365
10	18757102+60	18757577-60	sod1	superoxide dismutase 1, soluble
10	19212382-60	19212928-60	zgc:56059;cct8	zgc:56059;chaperonin containing TCP1, subunit 8 (theta)
10	19379051+60	19379820+60	chordc1	cysteine and histidine-rich domain (CHORD)-containing, zinc binding protein 1
10	20477424+60	20478110-60	zgc:56368	zgc:56368
10	20655119-60	20655692+60	ubfm1	ubiquitin-fold modifier 1
10	20895188-60	20895662+60	sod1	superoxide dismutase 1, soluble
10	21222386+60	21222723-60	scamp5	secretory carrier membrane protein 5, mRNA (cDNA clone MGC:77438 );secretory carrier membrane protein 5
10	22164315-60	22164531+60	zgc:103611	zgc:103611
10	22260215-60	22260461+60	zgc:92331	zgc:92331
10	22287678-60	22288148-60	cxadr	coxsackie virus and adenovirus receptor
10	22361659+60		zgc:103611	zgc:103611
10	22480990-60	22481448-60	zgc:103754	zgc:103754
10	22605918-60	22606417-60	zgc:55615	zgc:55615
10	23464939-60	23465420-60	robo3	roundabout homolog 3
10	23847387+60	23848444+60	zgc:92808	zgc:92808
10	24676600-60	24677082-60	zgc:77306	zgc:77306
10	24998532-60	24999501-60	cltc	clathrin, heavy polypeptide (Hc)
10	25010426-60	25010676+60	zgc:103463	zgc:103463
10	25150134+60	25151106+60	cltc;ppia	clathrin, heavy polypeptide (Hc);peptidylprolyl isomerase A (cyclophilin A)
10	25214416+60	25214834+60	zgc:73348	zgc:73348
10	25609361+60	25610172+60	hspa8	heat shock 70kDa protein 8
10	25627112-60	25627800-60	zgc:56478	zgc:56478
10	25641701+60	25643373+60	zgc:73093;zgc:101846	zgc:73093;zgc:101846
10	25643466-60	25643696+60	zgc:101846	zgc:101846
10	25874692-60	25875210-60	zgc:85716	zgc:85716
10	26051986+60	26053043-60	hspa8	heat shock 70kDa protein 8
10	26274273+60		rfc3	replication factor C (activator 1) 3
10	26669584-60	26670285+60	zgc:64133	zgc:64133
10	26775734+60	26776185+60	zgc:64133	zgc:64133
10	26893537-60	26894065+60	tbl2	transducin (beta)-like 2
10	27637245+60	27637745+60	zgc:101596	zgc:101596
10	27783212-60	27784030-60	zgc:92676	zgc:92676
10	28094154+60	28094957+60	zgc:66176;zgc:77183	zgc:66176;zgc:77183
10	28098115-60		zgc:55705	zgc:55705
10	28194175-60		zgc:103407	zgc:103407
10	28256251-60	28256340+60	ccna1	cyclin A1
10	28820226+60	28820520+60	purb	purine-rich element binding protein B
10	28982773-60	28983232-60	ucp2	uncoupling protein 2
10	29186779+60	29187285+60	zgc:101696	zgc:101696
10	29415039+60	29415289-60	zgc:77101	zgc:77101
10	29972171-60	29972658-60	hmgb1;zgc:77104	high-mobility group box 1;zgc:77104
10	30289855-60	30290111+60	zgc:63563	zgc:63563
10	30537053-60	30537635-60	zgc:101666	zgc:101666
10	30969043+60	30969236-60	rfc3	replication factor C (activator 1) 3
10	31215187+60	31216215-60	zgc:55636	zgc:55636
10	31317441-60	31317845-60	zgc:56101;zgc:76911	zgc:56101;zgc:76911
10	31324483-60	31324861-60	zgc:56443	zgc:56443
10	31475265+60	31476619+60	rps8	ribosomal protein S8
10	31982212-60	31982705-60	msi2	musashi homolog 2 (Drosophila)
10	32738178+60	32738664+60	cox7a2l	cytochrome c oxidase subunit VIIa polypeptide 2 like
10	32761656+60		mta3;zgc:55958	metastasis associated family, member 3 zgc:55958
10	33599150+60		slc25a27	solute carrier family 25, member 27
10	34091508+60	34091982+60	zgc:91974	zgc:91974
10	34140857-60	34141104+60	stambp	STAM binding protein
10	34672823+60	34673339+60	rad23b	RAD23 homolog B (S. cerevisiae)
10	35280699-60	35280937+60	hsd17b12b	hydroxysteroid (17-beta) dehydrogenase 12b
10	35720425-60	35720898-60	tsga	twisted gastrulation a
10	35940193+60	35941647+60	zgc:92520	zgc:92520
10	36002761+60	36003302+60	zgc:101561	zgc:101561
10	36042725-60	36043244-60	pcna	proliferating cell nuclear antigen
11	32716-60	33212-60	zgc:92273	zgc:92273
11	837879+60	838381+60	zgc:56055	zgc:56055
11	1153110-60	1154057-60	gata2	GATA-binding protein 2
11	1598447+60	1600067-60	zgc:103525	zgc:103525
11	1924496+60	1925253+60	zgc:63485	zgc:63485
11	2013796-60		ENSDART00000019440	-
11	2083721+60	2083966-60	tax1bp3	Tax1 (human T-cell leukemia virus type I) binding protein 3
11	3183427-60	3183864-60	zgc:73376	zgc:73376
11	3189984-60	3190548-60	zgc:63624	zgc:63624
11	3436850-60		cse1l	chromosome segregation 1-like (S. cerevisiae)
11	3468409+60	3468659-60	zgc:55838	zgc:55838
11	3804054-60		gata5	GATA-binding protein 5
11	4442421-60		zgc:56324	zgc:56324
11	4521910-60	4522160-60	NM_205741	guanidinoacetate N-methyltransferase
11	4573484-60	4573984-60	rps15	ribosomal protein S15
11	4654354-60	4654602+60	zgc:64154	zgc:64154
11	4680739-60	4680989+60	rps15	ribosomal protein S15
11	4794706-60	4794938+60	b3gnt5	UDP-GlcNAc:betaGal beta-1,3-N-acetylglucosaminyltransferase 5
11	5776575+60		zgc:64054	zgc:64054
11	6333260-60		zgc:55360	zgc:55360
11	6816917-60	6818353-60	zgc:100810;fen1	zgc:100810;flap structure-specific endonuclease 1
11	7419071+60		zgc:77929	zgc:77929
11	7784558+60	7784806-60	jup	junction plakoglobin
11	7877433+60	7877719-60	zgc:63730	zgc:63730
11	8001876+60	8001975-60	zgc:65824	zgc:65824
11	8031019-60	8032360+60	rbb4l	retinoblastoma binding protein 4, like
11	8581865+60	8582365+60	zgc:56480	zgc:56480
11	8768862-60	8769126+60	zgc:64002	zgc:64002
11	8991445-60	8991654+60	zgc:63749	zgc:63749
11	8992577+60	8992828-60	zgc:63749	zgc:63749
11	9326903+60	9327116-60	tcte1l	t-complex-associated-testis-expressed 1-like
11	9473070+60		zgc:92778	zgc:92778
11	10064104-60	10064188+60	mrp63	mitochondrial ribosomal protein 63
11	10218822+60	10219070-60	zgc:92868	zgc:92868
11	10533664-60	10533915-60	zgc:86604	zgc:86604
11	12475428+60		zgc:55528	zgc:55528
11	12696705-60	12696928+60	zgc:92006	zgc:92006
11	12988676-60	12989270+60	zgc:63630	zgc:63630
11	14080819-60	14081156-60	zgc:56471	zgc:56471
11	14125028+60	14125482+60	prickle2	prickle-like 2 (Drosophila)
11	15260072+60	15261424+60	zgc:92867	zgc:92867
11	15544301-60		ZDB-GENE-030616-523	si:busm1-6a2.1;SI:dZ6A2.1.1 (Novel protein similar to opioid growth factor receptor (OGFR), variant 1) (Fragment)
11	16251659+60	16252341-60	mapkapk2	mitogen-activated protein kinase-activated protein kinase 2
11	17206073+60	17206544+60	ntl	no tail
11	17309066-60	17309550-60	mdm4	Mdm4, transformed 3T3 cell double minute 4, p53 binding protein (mouse)
11	18285026-60	18285549+60	fnbp3	formin binding protein 3
11	18535381+60		zgc:77094	zgc:77094
11	18538958-60	18539223+60	zgc:56335	zgc:56335
11	18674430+60	18674912+60	zgc:100839	zgc:100839
11	18792515-60	18793276+60	skib	nuclear oncoprotein skib
11	19399538-60	19401767-60	cpne3;zgc:92127	copine III;zgc:92127
11	19868340+60		zgc:56280	zgc:56280
11	20074656+60		zgc:86889	zgc:86889
11	20098249+60		rem	rad and gem related GTP binding protein
11	20130298-60	20130543+60	rnpc2	RNA-binding region (RNP1, RRM) containing 2
11	20564678+60		zgc:100971	zgc:100971
11	20602473+60	20602928+60	ndrg3a	N-myc downstream regulated family member 3a
11	20697728+60	20697978-60	tap1a	trp4-associated protein 1a
11	20808198-60	20808310+60	zgc:63565	zgc:63565
11	20899635+60	20900635+60	snai1a	snail homolog 1a (Drosophila)
11	21027836-60		krml2;krml2.2	cDNA clone MGC:77569 complete cds;Kreisler (mouse) maf-related leucine zipper homolog 2.2;Kreisler (mouse) maf-related leucine zipper homolog 2;Kreisler (mouse) maf-related leucine zipper homolog 2 [Source:ZFIN;Acc:ZDB-GENE-010605-1]
11	21102791+60	21103505-60	hcfc1	host cell factor c1
11	21127647-60	21127900+60	gnl3l	guanine nucleotide binding protein-like 3 (nucleolar)-like
11	21191359+60	21192001-60	mbd1	methyl-CpG binding domain protein 1
11	22230412+60	22230881+60	zgc:77560	zgc:77560
11	22473040-60	22473290+60	alp	alkaline phosphatase
11	23357118-60	23357602-60	zgc:92453	zgc:92453
11	23669725-60	23670909-60	zgc:92856	zgc:92856
11	24210726-60	24211204-60	fkbp11	fkbp11
11	24756798+60		zgc:101705	zgc:101705
11	25190425+60	25190903-60	zgc:77312	zgc:77312
11	25532878+60	25533173+60	zgc:92314	zgc:92314
11	26081750-60	26081955+60	wu:fi84b06	cDNA clone MGC:101724 complete cds
11	26569827-60	26570338-60	zgc:73111	zgc:73111
11	27040678-60	27299704-60	cflar	CASP8 and FADD-like apoptosis regulator
11	28767783-60	28768037+60	zgc:101096	zgc:101096
11	30372074-60	30373375+60	slc25a3	solute carrier family 25 (mitochondrial carrier; phosphate carrier), member 3
11	30406599-60	30406938-60	anxa11a	annexin A11a isoform 2
11	30847539-60	30847787+60	zgc:92159	zgc:92159
11	30901677-60	30902157-60	sypl	synaptophysin-like protein
11	30906309+60	30906852+60	psma5	proteasome subunit, alpha type, 5
11	31329627-60	31329876+60	zgc:86903	zgc:86903
11	34150515-60	34151249+60	zgc:86878	zgc:86878
11	34224119-60	34225157-60	zgc:86878	zgc:86878
11	34285861+60	34286857+60	elk4	ELK4, ETS-domain protein
11	34494115+60	34494360-60	zgc:86754	zgc:86754
11	36964217-60	36964418+60	ddx18	DEAD (Asp-Glu-Ala-Asp) box polypeptide 18
11	37132614+60	37133064+60	zgc:103725	zgc:103725
11	37408425+60	37408715+60	zgc:63864	zgc:63864
12	1104661-60	1105404+60	zgc:63617	zgc:63617
12	1793186+60	1793404-60	zgc:101066	zgc:101066
12	2142889-60	2143386-60	dlx3b	distal-less homeobox gene 3b
12	2641015+60	2642656-60	pea3	ETS-domain transcription factor pea3
12	2759477-60	2759728+60	zgc:92666	zgc:92666
12	3164908-60	3165402-60	zgc:77284	zgc:77284
12	3390061-60		zgc:85774	zgc:85774
12	5045499+60	5045926+60	zgc:73264	zgc:73264
12	5686504+60		egr2b	early growth response 2b
12	5882175-60	5882440+60	cyp26a1	cytochrome P450, subfamily XXVIA, polypeptide 1
12	6244232-60	6244851-60	zgc:63510	hypothetical protein FLJ10359 (H. sapiens)
12	7470065+60	7470797-60	zgc:85611	zgc:85611
12	7843476+60	7843980+60	BC090180	-
12	8040936-60	8042022+60	zgc:73259	zgc:73259
12	8363166+60	8363417+60	kntc2l	kinetochore associated 2-like
12	8409451+60	8410548-60	zgc:100973	zgc:100973
12	8445480-60	8446118+60	uqcrc2	ubiquinol-cytochrome c reductase core protein II
12	8448149+60	8448600+60	nhp2l1	NHP2 non-histone chromosome protein 2-like 1
12	8479452-60	8479957-60	rac1	ras-related C3 botulinum toxin substrate 1 (rho family, small GTP binding protein Rac1)
12	9323248-60		id6	inhibitor of DNA binding 6
12	9335922-60	9336507+60	zgc:64211	calponin 3, acidic
12	9893073+60		zgc:55582	zgc:55582
12	11277074+60	11277590+60	zgc:101132	zgc:101132, mRNA (cDNA clone MGC:101132 );zgc:101132;-
12	11768639+60	11769047-60	zgc:92286;zgc:56632	zgc:92286;zgc:56632
12	12125086-60		zgc:86660;zgc:92759	zgc:86660;zgc:92759
12	12126618-60	12126720+60	zgc:92759	zgc:92759
12	12164020+60	12164463+60	zgc:86625	zgc:86625
12	12172266+60	12173984+60	zgc:91891;zgc:56189	zgc:91891;zgc:56189
12	12292703+60	12293622+60	pten	phosphatase and tensin homolog (mutated in multiple advanced cancers 1)
12	12714116+60	12714285-60	loc55971	insulin receptor tyrosine kinase substrate homolog (human)
12	13446559+60	13447054+60	aco2	aconitase 2, mitochondrial
12	13466129-60	13466749+60	phf5a	PHD finger protein 5A
12	13479225+60	13480765+60	tef	thyrotroph embryonic factor
12	13516396+60	13516655-60	wu:fe37g01	wu:fe37g01
12	13527608-60	13527951-60	zgc:56344	zgc:56344
12	13835705-60	13836470+60	l3mbtl2	l(3)mbt-like 2 (Drosophila)
12	13903088+60	13904801+60	zgc:56199	zgc:56199
12	14095244+60	14096236+60	zgc:64155	zgc:64155
12	14328109+60	14328358-60	zgc:55455	zgc:55455
12	14342706+60	14342957-60	zgc:92822	zgc:92822
12	14818929+60	14819416+60	zgc:86834	zgc:86834
12	14949588+60	14950718-60	zgc:77067	zgc:77067
12	15028171-60	15028419+60	elovl5	ELOVL family member 5
12	15077989+60	15078430+60	fbx09	F-box only protein 9
12	15278754+60		zgc:101094	zgc:101094
12	15684240-60	15684479+60	ik	IK cytokine
12	15895179-60	15895752+60	mgrn1	mahogunin, ring finger 1
12	15896871+60	15897082-60	mgrn1;zgc:92858	mahogunin, ring finger 1;zgc:92858
12	15897315+60	15897848+60	zgc:92858	zgc:92858
12	16325812-60	16326199+60	zgc:63468	zgc:63468
12	16395388-60	16395622+60	zgc:101576	zgc:101576
12	17081129+60	17081881-60	ENSDART00000039395	-
12	17347206+60	17347668+60	zgc:56044	zgc:56044
12	17403689-60	17404189-60	Q7ZVA7	Similar to FK506 binding protein 10 (65 kDa) (Fragment)
12	17939463-60	17939740-60	zgc:55317;psme2	zgc:55317;proteasome activator subunit 2
12	17939985+60		psme2	proteasome activator subunit 2
12	18652030+60	18652479+60	zgc:77145	zgc:77145
12	19195803+60		zgc:92022	zgc:92022
12	19303086-60	19303386-60	mtp	microsomal triglyceride transfer protein
12	19610456+60	19610701-60	zgc:101654	zgc:101654
12	20730634-60	20731427-60	bambi	BMP and activin membrane-bound inhibitor (Xenopus laevis) homolog
12	21199615-60	21200606-60	zgc:56163	zgc:56163
12	21531187+60	21531677+60	zgc:92329	zgc:92329
12	21587617+60	21588381-60	zgc:76924	zgc:76924
12	23322736+60		ZDB-GENE-040724-41;valop	si:rp71-1c10.4;similar to vertebrate ancient long opsin
12	23362210+60	23364022+60	BC090179	-
12	24734737+60	24735255+60	bc2	putative breast adenocarcinoma marker
12	24845588+60		hoxb1b	homeo box B1b
12	24916388+60	24917872+60	psme3	proteasome activator subunit 3
12	24946410-60	24947647+60	zgc:77741	zgc:77741
12	25070312+60	25070789+60	bc2	putative breast adenocarcinoma marker
12	25229928-60	25230346+60	zfhx1	zinc finger homeobox 1
12	25419712+60	25420168+60	zgc:77262	zgc:77262
12	25701199-60	25701578-60	zgc:73239	zgc:73239
12	26198206-60	26198706-60	zgc:92227	zgc:92227
12	26652682-60		glud1b	glutamate dehydrogenase 1b;glutamate dehydrogenase 1b
12	26815880+60	26816301+60	zgc:73239	zgc:73239
12	26858145-60	26858822+60	tkt	transketolase
12	27326610+60		tcf4	transcription factor tcf4
12	27484506+60		zgc:100819	zgc:100819
12	27751934-60	27752418-60	zgc:85752	zgc:85752
12	27807471-60	27807945-60	zgc:56283	zgc:56283
12	27930197+60	27930430-60	cpn1	carboxypeptidase N, polypeptide 1
12	28793273-60		nog3	noggin 3
12	29311359+60	29311565-60	slc9a3r2	solute carrier family 9 (sodium/hydrogen exchanger), isoform 3 regulatory factor 2
12	29325737+60	29325976-60	zgc:92186	zgc:92186
12	29336310-60	29336882-60	zgc:91940	zgc:91940
12	29499860+60	29500340+60	csnk1d	casein kinase 1, delta
12	29876486+60	29876703-60	timp2	tissue inhibitor of metalloproteinase 2
12	29930226-60	29930726-60	sfxn2	sideroflexin 2
12	29986022+60	29987222-60	ENSDART00000036507	-
12	30133867+60	30134323+60	zgc:73134	zgc:73134
12	30396653-60	30397357+60	timm23	translocase of inner mitochondrial membrane 23 homolog (yeast)
12	30812327-60	30812833-60	birc5a	baculoviral IAP repeat-containing 5A
12	31270731+60	31270981+60	map2k3	mitogen-activated protein kinase kinase 3
12	31403104+60	31403331-60	npl4	nuclear protein localization 4
12	31714221-60	31714515+60	zgc:55407	zgc:55407
12	32998394+60	32998643-60	zgc:63896	zgc:63896
12	34193691-60	34194159+60	zgc:103648	zgc:103648
12	35154040-60	35154535-60	zgc:100980	zgc:100980
13	95445-60	95914-60	ENSDART00000038568	-
13	224001-60	224217+60	cox15	COX15 homolog, cytochrome c oxidase assembly protein (yeast)
13	336704+60		six7	sine oculis homeobox homolog 7
13	337186-60	339123-60	zgc:55732	zgc:55732
13	369195+60	369666+60	degs	degenerative spermatocyte homolog, lipid desaturase (Drosophila)
13	565488-60	565731+60	zgc:56170	zgc:56170
13	699378+60	700057-60	ENSDART00000002842	-
13	863820+60	864078-60	bag2	BCL2-associated athanogene 2
13	938536+60	938920-60	zgc:63476	zgc:63476
13	1016653-60	1017018-60	psmb1	proteasome (prosome, macropain) subunit, beta type, 1
13	2105168+60	2105666+60	zgc:56689	zgc:56689
13	2437710+60	2438414-60	meis1	myeloid ecotropic viral integration 1
13	3068118+60	3157576+60	zgc:92501	zgc:92501
13	3359740+60	3360490-60	zgc:56246	zgc:56246
13	3961845+60	4101503-60	zgc:63673	zgc:63673
13	4502554+60	4503384-60	six3a	sine oculis homeobox homolog 3a
13	5353495-60		zgc:103713	zgc:103713
13	5678709+60	5678959-60	zgc:92670	zgc:92670
13	6348639+60	6349121+60	zgc:63611	zgc:63611
13	6438203+60		zgc:101661	zgc:101661
13	6479160+60		zgc:85718	zgc:85718
13	7143331+60	7143831+60	zgc:56246	zgc:56246
13	7319833+60	7320225+60	zgc:92799	zgc:92799
13	8364551-60	8365231+60	zgc:56187	zgc:56187
13	8576213-60	8576700-60	zgc:101898	zgc:101898
13	8866532+60	8866781-60	zgc:103517	zgc:103517
13	9818271-60	9818521+60	orc3l	origin recognition complex, subunit 3-like (yeast)
13	10724539+60	10724893+60	anxa11a	annexin A11a
13	10802821-60		OTTDART00000012956	-
13	11114584-60	11115334+60	zgc:66299	zgc:66299
13	11922160-60	11923502-60	zgc:56115	zgc:56115
13	12721620-60	12722082-60	zgc:56340	zgc:56340
13	12741994+60	12742465+60	zgc:55493	zgc:55493
13	12826342-60	12827829+60	zgc:92763;leng4	zgc:92763;leukocyte receptor cluster (LRC) member 4
13	12861212+60	12861457-60	zgc:92155	zgc:92155
13	13393119-60	13393609-60	zgc:103524	zgc:103524
13	13702863+60	13703356+60	ixl	intersex-like (Drosophila)
13	15121416-60	15121674+60	flh	floating head
13	15345832-60	15346275+60	zgc:86839	zgc:86839
13	15945156+60	15946588+60	zgc:55981	chromosome 10 open reading frame 119 (H. sapiens)
13	16117732-60		pcbd	6-pyruvoyl-tetrahydropterin synthase/dimerization cofactor of hepatocyte nuclear factor 1 alpha (TCF1)
13	16197893+60		BC090282	-
13	16379798-60	16380043+60	rel	v-rel reticuloendotheliosis viral oncogene homolog
13	16401744+60	16402256+60	papolg	poly(A) polymerase gamma
13	17313233+60	17314964+60	pdcd2;zgc:101642	programmed cell death 2;zgc:101642
13	17329639+60	17331257-60	ZDB-GENE-030616-562;tbp	si:ch211-101n13.1;TATA box binding protein;TATA box binding protein
13	17362913+60	17363507-60	ZDB-GENE-030616-565	si:ch211-101n13.4
13	17435191-60	17435679-60	sertad2	SERTA domain containing 2
13	17513396+60		echs1	vertebrate mitochondrial enoyl coenzyme A hydratase 1
13	17518677+60	17518908-60	si:ch211-217g15.2	si:ch211-217g15.2
13	17596727+60	17596966-60	msxc	muscle segment homeobox C
13	17603383+60	17603586-60	znf511	zinc finger protein 511
13	17605819-60	17606077+60	adam8	a disintegrin and metalloproteinase domain 8
13	17613982+60		zgc:66426	zgc:66426
13	18083054+60	18083302-60	zgc:63970	zgc:63970
13	18541330+60	18542066-60	ap3m1	adaptor-related protein complex 3, mu 1 subunit
13	18796465+60	18796934+60	zgc:101897	zgc:101897
13	18880115-60	18880672+60	tial1	TIA1 cytotoxic granule-associated RNA binding protein-like 1
13	18882214-60	18882942+60	zgc:100859	zgc:100859
13	18951376-60	18952769-60	zgc:55981	chromosome 10 open reading frame 119 (H. sapiens)
13	19122466+60	19123291+60	six3a	sine oculis homeobox homolog 3a
13	19226828-60		sf3b5	splicing factor 3b, subunit 5
13	19347237-60	19347719-60	cog2	component of oligomeric golgi complex 2
13	19721130+60	19722312-60	pdcd2	programmed cell death 2
13	19740608-60	19741068-60	tbp	TATA box binding protein
13	19741749-60	19741999+60	ZDB-GENE-030616-562;tbp	si:ch211-101n13.1;TATA box binding protein
13	19747203-60	19747703-60	rab1a	RAB1A, member RAS oncogene family
13	19903196+60	19904616+60	polr1c	polymerase (RNA) I polypeptide C, 30kDa
13	19919410+60	19919900+60	nt5c2	5'-nucleotidase, cytosolic II
13	19981731+60		cyp17a1	cytochrome P450, family 17, subfamily A, polypeptide 1
13	20055371-60	20055621+60	dac	dactylaplasia
13	20072691+60	20073129+60	fgf8	fibroblast growth factor 8
13	20173653-60		zgc:86733	zgc:86733
13	21876575+60	21876826-60	fancl	Fanconi anemia, complementation group L
13	23083800+60		zgc:73381	zgc:73381
13	23222408+60	23222912+60	p4ha2	procollagen-proline, 2-oxoglutarate 4-dioxygenase (proline 4-hydroxylase), alpha polypeptide 2
13	23617717+60	23617922-60	ppif	peptidylprolyl isomerase F (cyclophilin F)
13	23975697-60	23976462+60	rps24	ribosomal protein S24
13	24044887-60	24045378-60	rps24	ribosomal protein S24
13	24109524-60	24109981-60	eif4ebp2	eukaryotic translation initiation factor 4E binding protein 2
13	24237788+60	24239207-60	dnajb12	DnaJ (Hsp40) homolog, subfamily B, member 12
13	24494272+60	24494496-60	dnajb12	DnaJ (Hsp40) homolog, subfamily B, member 12
13	24782585-60	24782827+60	zgc:92181	zgc:92181
13	24812148-60	24812364+60	CK685262	-
13	24916689-60	24916912+60	zgc:66369	zgc:66369
13	24923935-60	24924772+60	pgam1	phosphoglycerate mutase 1
13	25254164-60	25254706+60	pp2ca2	protein phosphatase type 2C alpha 2
13	25355368-60	25356990+60	six4.2;zgc:101599	sine oculis homeobox homolog 4.2;zgc:101599
13	25357241-60		zgc:101599	zgc:101599
13	25966291+60	25966928-60	zgc:103457	zgc:103457
13	25979232+60	25979707+60	sept1a	selenoprotein T, 1a
13	26211246+60	26211727+60	dvl3	dishevelled, dsh homolog 3 (Drosophila)
13	26606596+60	26607097+60	zgc:92156	zgc:92156
13	26748854-60	26749083+60	zgc:91797	zgc:91797
13	27256090-60	27257580-60	zgc:101650;zgc:55769	zgc:101650;zgc:55769
13	27385986-60	27386779+60	nusap1	nucleolar and spindle associated protein 1
13	27396512-60	27397507-60	BC090683	-
13	27415066-60	27415597+60	zgc:66400	zgc:66400
13	27586947+60	27588374-60	vti1b;rdh12	vesicle transport through interaction with t-SNAREs homolog 1B (yeast);retinol dehydrogenase 12 (all-trans and 9-cis)
13	27617979+60	27618229-60	arg2	arginase, type II
13	27947735-60	27947960+60	zgc:103453	zgc:103453
13	28082161+60	28082632+60	foxb1.1	forkhead box B1.1
13	28513555+60	28513805-60	zgc:63613	zgc:63613
13	28606676+60	28606889-60	tpma	tpma
13	28614000-60	28614678+60	ZDB-GENE-040724-68	si:busm1-132m23.3
13	29544802+60	29546091+60	ppp2r5e1	protein phosphatase 2, regulatory subunit B (B56)
13	30121206-60		pkd2	polycystic kidney disease 2
13	30776474+60		zgc:86933	zgc:86933
13	30869562+60	30870507+60	zgc:76953	zgc:76953
13	30962075+60	30962514+60	tacc3	transforming acidic coiled coil 3
13	31337556-60	31338254+60	zgc:55819	zgc:55819
13	31342965+60	31343436+60	agpat4	1-acylglycerol-3-phosphate O-acyltransferase 4 (lysophosphatidic acid acyltransferase, delta)
13	32246999-60	32247522-60	zgc:55996	zgc:55996
13	32535925-60		nkx1.2la	NK1 transcription factor related 2-like,a
13	32735076-60	32735326+60	prkg1	protein kinase, cGMP-dependent, type I
13	33668920+60	33669129-60	rps29	ribosomal protein S29
13	34176915+60	34177344+60	zgc:92835	zgc:92835
13	34230471+60	34230734-60	zgc:55322	zgc:55322
13	34269538+60	34270037+60	zgc:63610	zgc:63610
13	34594583-60	34594769+60	zgc:65913	zgc:65913
13	34686381+60	34686838+60	zgc:55482	zgc:55482
13	34954059-60	34955079+60	tacstd	tumor-associated calcium signal transducer
13	35594718+60	35595809-60	fbxo5	F-box protein 5
13	36126865-60	36127374-60	zgc:85675	zgc:85675
13	36202426-60	36202923-60	rab14	RAB14, member RAS oncogene family
13	36252945-60		zgc:85700	zgc:85700
15	143731-60	143973-60	chchd2l	coiled-coil-helix-coiled-coil-helix domain containing 2-like
15	289622+60		zgc:100896	zgc:100896
15	374874+60	375374+60	zgc:66175	zgc:66175
15	479060-60	480750+60	wrb	tryptophan rich basic protein
15	2025505+60	2025728-60	mak16l	mak16-like homolog (S. pombe)
15	2204877+60	2205123-60	fxr1	fragile X mental retardation, autosomal homolog 1
15	2359562+60	2359812-60	kpna4	karyopherin alpha 4 (importin alpha 3)
15	2482111+60	2483829+60	zgc:101763	zgc:101763
15	3375798-60	3376045+60	atp1b3b	ATPase, Na+/K+ transporting, beta 3b polypeptide
15	3458435-60	3458868-60	zgc:77828	zgc:77828
15	3835972+60	3837539+60	timm50;tnfaip1	translocase of inner mitochondrial membrane 50 homolog (yeast);tumor necrosis factor, alpha-induced protein 1 (endothelial)
15	4515677+60	4516157+60	zgc:56297	zgc:56297
15	4525269-60	4526904+60	zgc:66269;acad8	zgc:66269;acyl-Coenzyme A dehydrogenase family, member 8
15	5556213+60	5556463-60	zgc:55363	zgc:55363
15	5803045+60	5803295-60	dlc	deltaC
15	5867181+60	5867681+60	zgc:55302	zgc:55302
15	6039784+60		zgc:73377	zgc:73377
15	6191478+60	6192178-60	supt5h	suppressor of Ty 5 homolog (S. cerevisiae)
15	6242664-60		zgc:55363	zgc:55363
15	6301304+60	6301801+60	dlc	deltaC
15	7263286+60	7263807+60	cul5	cullin 5
15	7887913-60	7889836+60	zgc:55713;zgc:86914	zgc:55713;zgc:86914
15	8504640+60	8505168+60	arcn1l	archain 1 like
15	9650459+60		tcf2	transcription factor 2, hepatic
15	9969940-60	9970396-60	sfrs1l	splicing factor, arginine/serine-rich 1, like
15	9975444+60	9976179-60	dnl2	dynein light chain 2, mRNA (cDNA clone MGC:66081 );dynein light chain 2 [Source:ZFIN;Acc:ZDB-GENE-030828-11];dynein light chain 2
15	10422017-60	10422518-60	zgc:101710	zgc:101710
15	10574784+60	10575031-60	atp1b2a	ATPase, Na+/K+ transporting, beta 2a polypeptide
15	10690388-60		bmpr1b	bone morphogenetic protein receptor, type 1b
15	10755760+60		zgc:100888	zgc:100888
15	11064409+60	11064567-60	zgc:92790	zgc:92790
15	11260384+60	11260634-60	bcap37	B-cell receptor-associated protein 37
15	12545895+60		zgc:101015	zgc:101015
15	13567851+60	13569526+60	hif1al	hypoxia-inducible factor 1, alpha subunit, like
15	13647568+60	13648033+60	zgc:92014	zgc:92014
15	14403917+60	14404167-60	zgc:91973	zgc:91973
15	14422926+60	14871047+60	zgc:66306	zgc:66306
15	15775333-60	15776112-60	zgc:77327	zgc:77327
15	15798760+60	15799190-60	zgc:103553	zgc:103553
15	15941680-60		rrbp1	ribosome binding protein 1 homolog (dog)
15	15957122+60	15957592+60	zgc:92627	zgc:92627
15	15988813-60	15989309-60	polr3f	polymerase (RNA) III (DNA directed) polypeptide F
15	17048326+60	17049248+60	zgc:56547	zgc:56547
15	17568149-60	17568638-60	zgc:101778	zgc:101778
15	17618307+60	17618859-60	BC090738	-
15	17668859-60		BC090738	-
15	18991105+60		zgc:92560	zgc:92560
15	18991332-60	18992421-60	zgc:92560	zgc:92560
15	19300597+60	19301366-60	CK678763	-
15	19372793+60	19374602+60	zgc:86633	zgc:86633
15	20338607+60		zgc:103741	zgc:103741
15	20365031-60	20366658-60	poldip2	polymerase (DNA-directed), delta interacting protein 2
15	20483114+60		zgc:91936	zgc:91936
15	21182098-60	21183476+60	poldip2	polymerase (DNA-directed), delta interacting protein 2
15	21672569-60	21673058-60	zgc:100936	zgc:100936
15	22370088-60	22370575-60	zgc:55836	zgc:55836
15	22377923-60	22378409-60	zgc:63764	zgc:63764
15	22541185-60	22541433+60	zgc:56468	zgc:56468
15	22735844+60		zgc:73061	zgc:73061
15	23028612-60	23028856+60	zgc:73340	zgc:73340
15	23559683-60	23560206-60	zgc:63903	zgc:63903
15	23745236+60	23745476-60	zgc:56400	zgc:56400
15	23835435-60		zgc:101719	zgc:101719
15	24286390-60	24287046+60	lhx1a	LIM homeobox 1a
15	24916961+60	24917218-60	tbx2b	T-box 2b
15	25911091-60	25911575-60	zgc:66261	zgc:66261
15	26624674+60	26625188+60	zgc:101635	zgc:101635
15	26640492-60	26640968-60	zgc:63812	zgc:63812
15	26891784-60	26891894+60	zgc:92326	zgc:92326
15	27001159+60	27001862-60	wsb1	SOCS box-containing WD protein SWiP-1
15	27514222-60	27514533-60	zgc:92326	zgc:92326
15	28606241+60	28606460-60	zgc:56201	zgc:56201
15	28712361+60	28713012+60	hsp47	heat shock protein 47
15	28835194+60	28835413-60	zgc:56201	zgc:56201
15	29066029+60	29066275-60	zgc:101731	zgc:101731
15	29148001-60		ENSDART00000016112	-
15	29321900+60		zgc:101731	zgc:101731
15	30299280+60	30299799+60	zgc:100967	zgc:100967
15	30586759+60	30587278+60	zgc:100967	zgc:100967
15	31305947+60	31312457+60	zgc:92249	zgc:92249
15	31394761+60	31395092+60	cldng	claudin g
15	32287568+60	32287804-60	gnb1l	guanine nucleotide binding protein (G protein), beta polypeptide 1, like
15	34060236+60	34060571+60	zgc:92652	zgc:92652
15	34903266-60	34903922+60	rps5	ribosomal protein S5
15	34909221-60	34909751+60	zgc:86716	zgc:86716
15	35898699+60	35899016+60	BC085625	zgc:92055, mRNA (cDNA clone MGC:92055 )
16	325789-60	326039+60	zgc:92471	zgc:92471
16	1642750-60	1754657+60	zgc:86818	zgc:86818
16	2111799+60	2113307+60	atg5;med18	ATG5 autophagy related 5 homolog (S. cerevisiae);mediator of RNA polymerase II transcription, subunit 18 homolog (yeast)
16	2113497+60		med18	mediator of RNA polymerase II transcription, subunit 18 homolog (yeast)
16	2783051+60	2784032-60	rnps1	RNA binding protein S1, serine-rich domain
16	3160119-60		prpf3	PRP3 pre-mRNA processing factor 3 homolog (yeast)
16	3634764-60	3634990+60	prpf3	PRP3 pre-mRNA processing factor 3 homolog (yeast)
16	3756515-60	3756815+60	zgc:63623	zgc:63623
16	4343080-60	4344706-60	gsk3a	glycogen synthase kinase 3 alpha
16	4990148+60	4990646+60	zgc:92718	zgc:92718
16	5112603+60	5113597-60	ZDB-GENE-041014-178	si:ch211-278n15.1
16	5876623+60	5877161-60	zgc:76990	zgc:76990
16	7589100-60	7589670+60	zgc:92606	zgc:92606
16	7616812-60		tpi1b	triosephosphate isomerase 1b
16	7843545+60	7844084+60	pafah1b3	platelet-activating factor acetylhydrolase, isoform Ib, gamma subunit
16	8121590+60	8122071+60	zgc:77880	zgc:77880
16	8489808+60	8490435-60	pafah1b3	platelet-activating factor acetylhydrolase, isoform Ib, gamma subunit
16	9293251+60	9294399-60	zgc:103507	zgc:103507
16	9921488+60		BC090681	-
16	9946417-60	9946667+60	zgc:56148	zgc:56148
16	10125287-60	10125530+60	zgc:101038	zgc:101038
16	10543992+60	10544582+60	zgc:92872	zgc:92872
16	10862217-60		zgc:76908	zgc:76908
16	11737294+60		sp8l	sp8 transcription factor-like
16	12354914+60	12355164-60	zgc:103746	zgc:103746
16	13057078+60	13057367+60	zgc:76920	zgc:76920
16	13368816+60	13369047+60	dfna5	deafness, autosomal dominant 5
16	14355068-60	14356015-60	zgc:92023	zgc:92023
16	14490122+60		zgc:55376	zgc:55376
16	15328967+60	15330886+60	zgc:55280	zgc:55280
16	15407498-60	15407764+60	zgc:56179	zgc:56179
16	16144971+60		zgc:92924	zgc:92924
16	17055818-60	17056292-60	mrpl17	mitochondrial ribosomal protein L17
16	17790619+60	17791434+60	zgc:86850	zgc:86850
16	19640687-60	19641120-60	zgc:101617	zgc:101617
16	19794588+60	19796329+60	zgc:92922	zgc:92922
16	19893148+60	19893914-60	zgc:56479	zgc:56479
16	20045737-60	20046197-60	zgc:66448	zgc:66448
16	20468956-60	20469621+60	tomm40	translocase of outer mitochondrial membrane 40 homolog (yeast)
16	20485253-60	20486527+60	zgc:55637	zgc:55637
16	20723323+60	20723574-60	zgc:91871	zgc:91871
16	20873573-60	20873817+60	ENSDART00000014456	-
16	20935178-60		zgc:56462	zgc:56462
16	21297567+60	21298068+60	zgc:56479	zgc:56479
16	21599590-60	21600050-60	zgc:66448	zgc:66448
16	22163255-60	22163688-60	ywhabl	tyrosine 3-monooxygenase/tryptophan 5-monooxygenase activation protein, beta polypeptide like
16	22172955+60	22173164-60	zgc:77556	zgc:77556
16	22188962+60		zgc:91887	zgc:91887
16	22623652-60	22624886-60	zgc:73211	zgc:73211
16	23080915-60	23081741-60	zgc:56257	zgc:56257
16	23102899+60	23103592-60	zgc:101002	zgc:101002
16	23417181+60	23417671+60	BC090168	-
16	23552764+60	23552988-60	crsp6	cofactor required for Sp1 transcriptional activation, subunit 6
16	23724593-60	23725309+60	snx27	sorting nexin family member 27
16	23760262+60	23760726+60	adar	adenosine deaminase, RNA-specific
16	24072593+60		zgc:73262	zgc:73262
16	24074947+60	24075439+60	rab13	RAB13, member RAS oncogene family
16	24165680-60	24167130+60	zgc:92334	zgc:92334
16	24236055-60	24236545-60	apoeb	apolipoprotein E
16	25191455-60	25191705+60	zgc:92297	zgc:92297
16	25501762-60	25772545+60	BC090760	-
16	26030869+60	26031329-60	zgc:77086	zgc:77086
16	26042823+60	26043315+60	cct3	chaperonin containing TCP1, subunit 3 (gamma)
16	26352015+60	26352765-60	zgc:92069	zgc:92069
16	26841025+60		zgc:66267	zgc:66267
16	26917590-60	26918078-60	mcl1b	myeloid cell leukemia sequence 1b
16	27073331+60	27074069-60	mcl1b	myeloid cell leukemia sequence 1b
16	27132327-60		onecut1	one cut domain, family member 1
16	27197435+60	27198133-60	ddx39	DEAD (Asp-Glu-Ala-Asp) box polypeptide 39
16	27744671-60	27745482-60	cdc42l	cell division cycle 42 homolog
16	27843056-60	27843535-60	rps9	ribosomal protein S9
16	27977988-60		clica	chloride intracellular channel a
16	27999996-60	28000746-60	pou5f1	POU domain, class 5, transcription factor 1
16	28077702-60	28079021+60	zgc:92763	zgc:92763
16	28114653-60	28114898+60	zgc:92155	zgc:92155
16	28855916-60	28856166+60	zgc:92297	zgc:92297
16	28934976-60	28935475-60	zgc:92256	zgc:92256
16	29229794-60	29230011+60	zgc:91804	zgc:91804
16	29358816-60	29359316-60	zgc:64050	zgc:64050
16	29511479+60	29511979+60	zgc:64050	zgc:64050
16	29834750-60	29835000+60	zgc:64050	zgc:64050
16	30703741+60	30704062+60	zgc:56621	zgc:56621
16	31283885-60	31284668-60	ck2a1	casein kinase 2 alpha 1
16	31941067-60	31942029-60	zgc:77056	zgc:77056
16	32286648-60	32287119-60	zgc:63939	zgc:63939
16	32476187+60	32476668+60	zgc:56233	zgc:56233
16	32789442-60	32789942+60	zgc:56175	zgc:56175
16	32931564-60	32932064+60	zgc:56175	zgc:56175
16	33049646-60	33050145-60	zgc:56073	zgc:56073
16	33165307-60	33167652-60	zgc:86724	zgc:86724
16	33513287+60	33514269+60	gbp	glycogen synthase kinase binding protein
16	34095372-60	34095948+60	fbl	fibrillarin
16	34522796+60	34523263+60	zgc:101891	zgc:101891
16	35529401-60	35530015+60	zgc:92794	zgc:92794
16	36278753+60	36278837-60	zgc:55642	zgc:55642
16	37292805+60		selenbp1	selenium binding protein 1
16	37381000+60	37381452+60	zgc:64042	zgc:64042
16	37383490+60		zgc:65879	zgc:65879
16	37855530-60	37856535-60	zgc:92356	zgc:92356
16	38677285-60	38677785-60	taf12	TAF12 RNA polymerase II, TATA box binding protein (TBP)-associated factor
16	38689545+60		zgc:100914	zgc:100914
16	38800614+60	38801110+60	zgc:55257	zgc:55257
16	39027617-60	39027758+60	zgc:92425	zgc:92425
16	40103579-60	40104079-60	gnl2	guanine nucleotide binding protein-like 2 (nucleolar)
16	40139879-60	40140357-60	zgc:92877	zgc:92877
16	40416394-60	40417430-60	zgc:63484	zgc:63484
16	41932865-60	41933321-60	zgc:101085	zgc:101085
16	41954985+60	41955442+60	rad21	RAD21 homolog (S. pombe)
17	72199+60	72806-60	srrm1	serine/arginine repetitive matrix 1
17	1010322+60	1012053+60	rpl13a	ribosomal protein L13a
17	1020861-60	1021778+60	zgc:55655	zgc:55655
17	1232913-60	1233912-60	zgc:85662	zgc:85662
17	1617298+60	1618697-60	zgc:63922	zgc:63922
17	2502917+60	2503387+60	ppp1cb	protein phosphatase 1, catalytic subunit, beta isoform
17	2521246-60	2521680-60	rab3gap2	RAB3 GTPase-activating protein
17	2617559+60	2617810-60	zgc:92803	zgc:92803
17	2857634-60	2857869+60	cdc5l	CDC5 cell division cycle 5-like (S. pombe)
17	2950818-60	2951038+60	zgc:92246	zgc:92246
17	4193386+60	4193586-60	zgc:103459	zgc:103459
17	5366376+60	5366874+60	zgc:92668	zgc:92668
17	5706728-60	5706966+60	psmc1	proteasome (prosome, macropain) 26S subunit, ATPase, 1
17	6087515+60	6088329+60	cd81	CD81 antige
17	6405878-60	6406127+60	zgc:55511	zgc:55511
17	6734431-60	6735657+60	zgc:55842	zgc:55842
17	6751593-60	6751861+60	zgc:55534	zgc:55534
17	8342745+60	8343436-60	zgc:73290	zgc:73290
17	8560569-60	8561041-60	psma6a	proteasome (prosome, macropain) subunit, alpha type, 6a
17	8584460+60	8584925+60	nfkbiab	nuclear factor of kappa light polypeptide gene enha
17	8689450-60	8690317-60	zgc:56086	zgc:56086
17	8703518+60	8704089-60	adh5	alcohol dehydrogenase 5
17	8718501+60	8719460+60	zgc:55473	zgc:55473
17	8900349-60	8900577+60	zgc:92240	zgc:92240
17	8979203+60	8979809-60	zgc:100927	zgc:100927
17	9216514-60	9217118+60	zgc:100927	zgc:100927
17	9856623-60		zgc:103516	zgc:103516
17	9873091+60	9873810-60	zgc:101086	zgc:101086
17	10033981+60	10034268-60	zgc:92212	zgc:92212
17	10158588+60	10159380+60	zgc:56576	zgc:56576
17	10924441+60	10925147-60	zgc:63842	zgc:63842
17	11322156-60		zgc:63659	zgc:63659
17	12479108-60	12480143+60	otx1	orthodenticle homolog 1
17	12795967+60	12796468+60	zgc:66124	zgc:66124
17	13177027-60	13178085-60	zgc:91976	zgc:91976
17	13245693+60	13246766+60	ptena	phosphatase and tensin homolog A
17	13253871-60		zgc:65997	zgc:65997
17	13397502-60	13398419+60	zgc:55655	zgc:55655
17	13407227-60	13408912+60	rpl13a	ribosomal protein L13a
17	13478215+60	13478467-60	zgc:73396	zgc:73396
17	13480769-60	13481269-60	sepn1	selenoprotein N, 1
17	13511206-60	13512853-60	zgc:63922	zgc:63922
17	13584882-60		kiaa0007l	KIAA0007 protein (human), like
17	13646832+60	13647071-60	zgc:56248	zgc:56248
17	14294892-60	14295093+60	atp6v1ba	ATPase, H+ transporting, lysosomal, V1 subunit B, member a
17	15032184-60	15033603-60	BC090765	-
17	15108481+60	15109188-60	zgc:92855	zgc:92855
17	15115559-60	15115895+60	zgc:92860	zgc:92860
17	15336657+60		zgc:55521	zgc:55521
17	15498887-60		flj20272l	hypothetical protein FLJ20272 (human) - like
17	15680672+60	15681393+60	zgc:77069	zgc:77069
17	16367216+60	16367914-60	zgc:92284	zgc:92284
17	16512488+60	16513000+60	smndc1	survival motor neuron domain containing 1
17	16548827+60	16549077-60	zgc:66126	zgc:66126
17	17479318-60		scap2	src family associated phosphoprotein 2
17	17600871+60	17602275+60	tax1bp1;hibadh	Tax1 (human T-cell leukemia virus type I) binding protein 1;3-hydroxyisobutyrate dehydrogenase
17	17738004+60	17738822+60	kif11	kinesin family member 11
17	18006262-60		gsc	goosecoid
17	18930769-60	18931267-60	zgc:77435	zgc:77435
17	20070668-60	20070916+60	zgc:65809	zgc:65809
17	20599332-60	20600350-60	NM_001007162	-
17	20885569+60	20887327-60	zgc:56072;zgc:63962	zgc:56072;zgc:63962
17	22699979-60	22701035-60	zgc:100795;zgc:92633	zgc:100795;zgc:92633
17	23024847-60	23025331-60	ivd	isovaleryl Coenzyme A dehydrogenase
17	23163839+60	23164331+60	pcmtl	l-isoaspartyl protein carboxyl methyltransferase, like
17	23545628-60	23546154-60	tpst1	tyrosylprotein sulfotransferase 1
17	23731527+60	23731768-60	evla	Enah/Vasp-like a
17	23831664-60	23832153-60	yy1	YY1 transcription factor
17	24573260+60	24573975-60	zgc:55287	zgc:55287
17	24605608+60	24605851-60	zgc:101879	zgc:101879
17	24834803-60		calm2d;zgc:63926	calmodulin 2, delta;zgc:63926
17	24917230-60	24917449+60	zgc:56692	zgc:56692
17	24941794+60	24942329-60	phf17	PHD finger protein 17
17	25025557-60		zgc:85746	zgc:85746
17	25040328-60	25040537+60	dscr1l2	Down syndrome critical region gene 1-like 2
17	25049082-60	25049333+60	zgc:92224	zgc:92224
17	25121455-60	25121699+60	phf17	PHD finger protein 17
17	25441493+60	25442481+60	ENSDART00000002343	-
17	25449199+60	25449682+60	id3	inhibitor of DNA binding 3
17	25943539-60	26181413-60	zgc:92109	zgc:92109
17	26204053+60		zgc:92367	zgc:92367
17	27676059-60	27677707+60	zgc:91908	zgc:91908
17	27991478+60	27991764-60	qk	quaking
17	28237105+60	28237607+60	si:busm1-234g15.1	si:busm1-234g15.1
17	28250091+60	28250471+60	sly1	suppressor of ypt1 [Source:ZFIN;Acc:ZDB-GENE-030116-3];suppressor of ypt1
17	28830378+60	28830784-60	spint1l	serine protease inhibitor, Kunitz type 1-like
17	29198967-60	29200482-60	zgc:91908	zgc:91908
17	29481155+60		zgc:92689	zgc:92689
17	30578961+60	30579211-60	zgc:77419	zgc:77419
17	30947117+60		crip2	cysteine-rich protein 2
17	31477971-60	31479350+60	ENSDART00000025853	-
17	32332833-60	32333333-60	ZDB-GENE-030616-184	si:busm1-167h12.1
17	33296877-60		tpi1b	triosephosphate isomerase 1b
17	34665722-60	34666207-60	eef2l	eukaryotic translation elongation factor 2, like
17	35035728-60	35036181-60	zgc:92405	zgc:92405
17	35036431+60		zgc:92405	zgc:92405
17	35106383+60	35106633+60	zgc:55676	zgc:55676
17	35137785-60		zgc:92029	zgc:92029
17	35223991-60	35224533-60	zgc:55676	zgc:55676
17	36773958+60	36774707-60	zgc:56306	zgc:56306
17	36960604-60		otx2	orthodenticle homolog 2
17	37293651-60	37294393+60	zgc:92268	zgc:92268
17	37450197+60	37450642+60	ktn1	kinectin 1
17	37513218+60	37513995-60	ahsa1l	AHA1, activator of heat shock 90kDa protein ATPase homolog 1, like
17	37980527+60	37981470+60	ap1g1	adaptor-related protein complex 1, gamma 1 subunit
17	38234154+60	38234519+60	zgc:85696	zgc:85696
17	40972452+60		fhit	fragile histidine triad gene
17	41600791-60	41600857+60	dlst	dihydrolipoamide S-succinyltransferase
17	41677053+60	41677530+60	CK678129	-
17	41710529+60		zgc:101569	zgc:101569
17	41995649-60		junb	jun B proto-oncogene
18	183539+60	183788-60	zgc:77246	zgc:77246
18	1262390-60	1262957+60	zgc:63696	zgc:63696
18	1306313-60	1306806-60	parva	parvin, alpha
18	3239759+60		sephs1	selenophosphate synthetase
18	3298264+60	3298761+60	prpf18	PRP18 pre-mRNA processing factor 18 homolog (yeast)
18	3856735-60	3856985+60	zgc:100972	zgc:100972
18	4007338-60		gorasp2	golgi reassembly stacking protein 2
18	4952822+60	4953072-60	ENSDART00000017644	-
18	5115065-60		sox4	SRY (sex determining region Y)-box 4
18	7310975+60	7311823+60	zgc:92043	zgc:92043
18	7438900+60	7439173+60	nucb2a	nucleobindin 2a
18	7442373+60		zgc:91809	zgc:91809
18	9402490-60	9402740+60	zgc:64098	zgc:64098
18	9774347-60	9774879-60	zgc:66436	zgc:66436
18	9847415+60	9847895+60	zgc:66436	zgc:66436
18	11366300-60	11367011+60	stx8	syntaxin 8
18	11698774+60	11699537-60	zgc:66436	zgc:66436
18	11740113-60		sapk3	stress-activated protein kinase 3
18	11963131-60	11963645-60	BC090704	-
18	11989064+60	11989390+60	zgc:77199	zgc:77199
18	12158200+60	12159443+60	hsbp1	heat shock factor binding protein 1
18	12356966+60	12357215-60	zgc:73371	zgc:73371
18	12700968+60	12701218-60	synbl	synembryn-like
18	12761067-60	12761567-60	zgc:64098	zgc:64098
18	13096746+60	13097197+60	nudt4	nudix (nucleoside diphosphate linked moiety X)-type motif 4
18	13113503+60	13114246-60	ube2n	ubiquitin-conjugating enzyme E2N
18	13465681-60	13466646-60	znf143	zinc finger protein 143
18	13479242-60	13479998+60	wee1	WEE1 homolog (S. pombe)
18	13741112+60	13742082+60	zgc:86917	zgc:86917
18	13794705-60	13795578+60	zgc:86917	zgc:86917
18	14391361+60	14391611-60	ctsd	cathepsin D
18	14571703-60	14571953+60	ctsd	cathepsin D
18	14653720-60	14653985+60	zgc:63466	zgc:63466
18	14857651+60		BC090770	-
18	15424138+60	15426131-60	zgc:65774	zgc:65774
18	15707560-60	15707810+60	zgc:91860	zgc:91860
18	15749738-60	15749988+60	zgc:92663	zgc:92663
18	16375024+60	16375519+60	zgc:55795	zgc:55795
18	16693340+60	16694303+60	znf503	zinc finger protein 503
18	16788882-60	16789591+60	wee1	WEE1 homolog (S. pombe)
18	16800900-60	16801886-60	znf143	zinc finger protein 143
18	18171167+60	18171549+60	rara2a	retinoic acid receptor, alpha 2a
18	18728969-60	18729663+60	zgc:55794	zgc:55794
18	18752778+60		zgc:63632	zgc:63632
18	18755721-60		zgc:73297	zgc:73297
18	18854940-60	18855268-60	zgc:66364	zgc:66364
18	18859854+60		arl2bp	ADP-ribosylation factor-like 2 binding protein
18	19150162+60	19150412-60	zgc:55440	zgc:55440
18	19520290+60		siah1	seven in absentia homolog 1 (Drosophila)
18	19553722-60	19947478-60	zgc:66437	zgc:66437
18	19980020-60	19980520-60	siah1	seven in absentia homolog 1 (Drosophila)
18	20069612+60	20070386-60	zgc:92557	zgc:92557
18	20130009+60	20130259-60	zgc:55440	zgc:55440
18	20396878+60		arl2bp	ADP-ribosylation factor-like 2 binding protein
18	20399021-60	20399264+60	zgc:66364	zgc:66364
18	20490640+60		zgc:63632	zgc:63632
18	20515422+60	20515922+60	zgc:55794	zgc:55794
18	20941743-60	20942427+60	zgc:103679	zgc:103679
18	21304361+60	21304605-60	zgc:56557	zgc:56557
18	21341951-60	21343081+60	rpl4	ribosomal protein L4
18	21603101+60		zgc:92663	zgc:92663
18	21827832+60	21828082-60	zgc:92289	zgc:92289
18	21953869-60	21955416+60	gro2	groucho 2
18	22728527-60	22729046-60	mbtps1	membrane-bound transcription factor protease, site 1
18	22950143-60	22950643-60	zgc:101555	zgc:101555
18	23196345-60	23196845-60	zgc:101555	zgc:101555
18	24554119-60	24554837+60	zgc:66371	zgc:66371
18	24682413+60	24682663-60	zgc:92289	zgc:92289
18	24992238+60	24992737+60	abat	4-aminobutyrate aminotransferase
18	25175991+60	25176741-60	kif23	kinesin family member 23
18	25182037-60	25183702-60	zgc:56016	zgc:56016
18	25243092-60	25243328+60	zgc:55262	zgc:55262
18	25579730+60	25580188+60	zgc:55462	zgc:55462
18	25627791-60	25628005+60	zgc:56204	zgc:56204
18	26066344+60		zgc:66329	zgc:66329
18	26146518+60	26147018+60	zgc:103527	zgc:103527
18	26497429+60	26497679-60	zgc:103527	zgc:103527
18	26563238+60	26564735-60	igf1ra	insulin-like growth factor 1a receptor
18	27078498-60	27079199+60	zgc:55462	zgc:55462
18	27259558-60	27260074-60	BC090281	-
18	27302913-60	27303640+60	zgc:91895	zgc:91895
18	27367175-60		zgc:77870	zgc:77870
18	28046696-60	28048055-60	ba;rps11	bcl2-associated X protein;ribosomal protein S11
18	28118424-60	28118970+60	rnf146	ring finger protein 146
18	28241319-60	28241586+60	zgc:56099	zgc:56099
18	28721846+60	28721925-60	mef2a	myocyte enhancer factor 2a
18	29421199+60		cbfb	core-binding factor, beta subunit
18	29595610-60		gnao1	guanine nucleotide binding protein (G protein)
18	29647437-60	29648176-60	cpsf5	cleavage and polyadenylation specific factor 5
18	29903090-60		zgc:101640	zgc:101640
18	30336069+60	30336315-60	zgc:86749	zgc:86749
18	30341931+60	30342428+60	dedd1	death effector domain-containing 1
18	30612912-60	30613387-60	NM_205604	-
18	30951383+60	30951634-60	zgc:92637	zgc:92637
18	31061270-60		zgc:77759	zgc:77759
18	31502517-60		zgc:92816	zgc:92816
18	31505818+60	31506100-60	cox4i1	cytochrome c oxidase subunit IV isoform 1
18	31509109+60	31509596+60	zgc:56331	zgc:56331
18	31969057+60	31969574+60	zgc:101567	zgc:101567
18	32029342+60	32030722+60	zgc:101602	zgc:101602
18	33463785-60	33464035+60	phf5a	PHD finger protein 5A
18	33480994+60	33481488+60	aco2	aconitase 2, mitochondrial
18	33501416-60	33501659+60	zgc:91826	zgc:91826
18	37025087+60	37026774+60	zgc:56348	zgc:56348
18	37312908-60		maf	v-maf musculoaponeurotic fibrosarcoma (avian) oncogene homolog
18	38693214+60	38693452-60	zgc:85971	zgc:85971
18	39068123-60	39068350+60	zgc:56454	zgc:56454
18	39583226-60		zgc:85680	zgc:85680
18	39819343+60		zgc:92354	zgc:92354
18	40023105+60	40023355-60	zgc:55807	zgc:55807
18	40066114-60		pabpc1	poly A binding protein, cytoplasmic 1
18	40726471+60	40726942+60	six4.3	sine oculis homeobox homolog 4.3
18	40734871-60	40735121+60	zgc:55620	zgc:55620
18	41865912-60	41866138+60	arpp19	cAMP-regulated phosphoprotein 19
18	42982592-60	43940103-60	zgc:103515	zgc:103515
18	43961575+60	43962045+60	sept1b	selenoprotein T, 1b
18	44098531-60	44099281+60	zgc:65879	zgc:65879
18	45577891+60	45578636-60	ilvbl	ilvB (bacterial acetolactate synthase)-like
18	45658135-60	45658385+60	napa	N-ethylmaleimide sensitive fusion protein attachment protein alpha
18	45708761-60	45775656+60	zgc:86762	zgc:86762
18	46343186-60	46343445+60	ing5	inhibitor of growth family, member 5
18	46343707-60		ing5;zgc:103672	inhibitor of growth family, member 5;zgc:103672
18	47017741+60	47018236+60	BC088385	-
18	47127881-60	47128099+60	zgc:100943	zgc:100943
20	71472+60	72364+60	zgc:55362	zgc:55362
20	731167+60	731392-60	rngtt	RNA guanylyltransferase and 5'-phosphatase
20	802941+60	803392+60	zgc:63554	zgc:63554
20	850711+60	850989+60	ankrd6	ankyrin repeat domain 6
20	883846-60	884056+60	hsd3b1	hydroxy-delta-5-steroid dehydrogenase, 3 beta- and steroid delta-isomerase 1
20	1107965+60	1108421+60	zgc:63554	zgc:63554
20	1362795-60	1364207+60	zgc:55614	zgc:55614
20	1500424+60	1500906+60	ZDB-GENE-030827-3	map3k5
20	2106074+60	2106165-60	ZDB-GENE-040724-249	si:ch211-272f15.1
20	3034129+60	3034630+60	zgc:103413	zgc:103413
20	3572068+60	3572301-60	lsm4	LSM4 homolog, U6 small nuclear RNA associated (S. cerevisiae)
20	3584558-60	3586207+60	ddx49	DEAD (Asp-Glu-Ala-Asp) box polypeptide 49
20	3586391-60	3586641+60	OTTDART00000012766	-
20	3714851-60	3715077+60	zgc:101119	zgc:101119
20	3876890+60	3877401+60	zgc:56602	zgc:56602
20	3904970-60	3905219+60	zgc:66415	zgc:66415
20	4225519+60	4226204-60	ZDB-GENE-041014-171	si:dkey-101c24.1
20	4452242-60		ZDB-GENE-041014-28	si:ch211-59d15.8
20	4452515+60	4454090-60	ZDB-GENE-041014-28;ZDB-GENE-041014-27	si:ch211-59d15.8;si:ch211-59d15.9
20	4454340+60		ZDB-GENE-041014-27	si:ch211-59d15.9
20	4458642-60		zgc:92144	zgc:92144
20	4554897+60	4555406+60	kcnk5	potassium channel, subfamily K, member 5
20	4862546+60		ZDB-GENE-041014-96	si:ch211-93f2.1
20	4881886-60	4882392-60	zgc:56288	zgc:56288
20	4898944-60	4899194+60	ZDB-GENE-041014-168	si:ch211-93f2.3
20	5320548+60	5321043+60	zgc:101107	zgc:101107
20	5652662+60	5653834-60	zgc:101896	zgc:101896
20	6507083+60	6507564+60	zgc:101578	zgc:101578
20	6536893+60	6537361+60	zgc:56272	zgc:56272
20	6948331+60		zgc:100997	zgc:100997
20	6957870-60	6958601+60	zgc:73343	zgc:73343
20	9629681-60	9629933+60	zgc:55554	zgc:55554
20	9737264-60	9737588-60	ZDB-GENE-030131-5126	-;si:dkey-60a16.2
20	9759486-60	9760644+60	ZDB-GENE-030131-4459	si:dkey-60a16.3
20	9926568-60	9927938-60	ZDB-GENE-040724-146;ZDB-GENE-040724-21	si:dkey-60a16.5;si:ch211-199l3.1
20	9928142+60	9928384-60	ZDB-GENE-040724-21	si:ch211-199l3.1
20	10017547+60	10018826+60	ZDB-GENE-040724-243;zgc:92561;ZDB-GENE-040724-22	si:ch211-199l3.4;zgc:92561, mRNA (cDNA clone MGC:92561 );zgc:92561;si:ch211-199l3.2
20	10018846-60	10018944+60	ZDB-GENE-040724-22	si:ch211-199l3.2
20	10073597+60	10073986+60	zgc:109706	zgc:109706
20	10215807-60	10216349+60	tubb5	tubulin, beta 5
20	10218039-60	10218518-60	flot1b	flotillin 1b
20	11048464+60	11048924+60	ZDB-GENE-040724-18	si:dkey-63j12.5
20	11049874-60	11050046+60	ZDB-GENE-040724-100	si:dkey-63j12.2
20	11050371-60		ZDB-GENE-040724-100	si:dkey-63j12.2
20	11067146+60	11067640+60	psmc6	proteasome (prosome, macropain) 26S subunit, ATPase, 6
20	11250682+60	11250932-60	zgc:77882	zgc:77882
20	11792648-60	11792882+60	zgc:63886	zgc:63886
20	12276678-60	12278221+60	id2	inhibitor of DNA binding 2, dominant negative helix-loop-helix protein
20	12774345-60		zgc:64113	zgc:64113
20	13028832+60	13029940+60	ralgps2	Ral-A exchange factor RalGPS2
20	13043657-60		ZDB-GENE-041014-16	si:ch211-11m18.2
20	13047921-60	13048171+60	ZDB-GENE-041014-17	si:ch211-11m18.3
20	13098806+60	13099056-60	zgc:85763	zgc:85763
20	13115985+60	13117951-60	ptpn11;zgc:77725	protein tyrosine phosphatase, non-receptor type 11 (Noonan syndrome 1);zgc:77725
20	13418536+60	13418809-60	ZDB-GENE-030131-2694;zgc:55847	zgc:55847;zgc:55847, mRNA (cDNA clone MGC:55847 );zgc:55847, mRNA (cDNA clone MGC:86907 );general transcription factor IIA, 1, 19/37kDa; wu:fc15h02. [Source:RefSeq;Acc:NM_212657]
20	13608301-60	13608551+60	zgc:77655	zgc:77655
20	13690122+60	13690588+60	zgc:86923	zgc:86923
20	13795703+60	13796213+60	zgc:101729	zgc:101729
20	14052289-60	14052742-60	ZDB-GENE-040724-125	si:ch211-195o19.3
20	14433974+60	14434462+60	ZDB-GENE-041014-18	si:dkey-86e18.1
20	14447241-60	14448280-60	zgc:65863	zgc:65863
20	14797319+60		prdx6	peroxiredoxin 6
20	14801203-60	14801703-60	ZDB-GENE-040724-247	si:ch211-246k22.2
20	14859496-60	14860004+60	fmo5	flavin containing monooxygenase 5
20	14952942-60	14954027+60	ZDB-GENE-040724-218	si:dkey-19f21.2
20	15104985-60	15105459-60	cgi100	CGI-100 protein, homolog (human)
20	15214119+60	15214331-60	ZDB-GENE-040724-75	si:ch211-184m19.2
20	15906508-60	15907596+60	vamp4	vesicle-associated membrane protein 4
20	15932882-60	15933892+60	ZDB-GENE-040724-218;ZDB-GENE-040724-217	si:dkey-19f21.2;si:dkey-19f21.1
20	17213614+60	17213815-60	ZDB-GENE-041014-143	si:ch211-22i13.2
20	17630395-60	17630635+60	slc30a1	solute carrier family 30 (zinc transporter), member 1
20	17641348-60	17641788+60	nek2	NIMA (never in mitosis gene a)-related kinase 2
20	17742646+60	17743121+60	ZDB-GENE-030131-2906	si:dkey-30h14.2
20	17884251-60		ZDB-GENE-040724-173	si:ch211-122h15.2
20	17899699-60	17900779+60	ZDB-GENE-021211-2	vil2
20	18121204+60	18121679+60	ZDB-GENE-040724-172	si:ch211-142e24.2
20	18348974-60	18349273+60	ZDB-GENE-040724-174	si:dkey-18c8.1
20	18651899+60	18652363+60	rgmb	RGM domain family, member B
20	18856752-60	18856943+60	zgc:56630	zgc:56630
20	18860271+60	18860713-60	zgc:66285	zgc:66285
20	18949982-60		zgc:65782	zgc:65782
20	20346595-60	20347292+60	zgc:63587	zgc:63587
20	20350539-60	20350789+60	zgc:85723	zgc:85723
20	20479784+60	20480240+60	si:ch211-20b12.1;ZDB-GENE-040520-1	si:ch211-20b12.1
20	20633198+60	20634165+60	ZDB-GENE-030131-3647	si:dkeyp-93h6.2
20	20804920-60	20805171+60	OTTDART00000012901	-
20	20918083-60	20919261+60	eif5	eukaryotic translation initiation factor 5
20	20986387-60	20987164+60	ccm2	cerebral cavernous malformation 2
20	21184671-60	21184931+60	tdh	L-threonine dehydrogenase
20	21185136-60	21185858+60	tdh	L-threonine dehydrogenase
20	21198641+60	21199134+60	ZDB-GENE-030515-2	pinx1
20	21628726+60		ZDB-GENE-040724-196	si:ch211-278j3.2
20	21716887+60	21717385+60	ZDB-GENE-030131-9475;ZDB-GENE-040724-177	si:ch211-101l18.2;si:ch211-101l18.3
20	21737808+60	21738308+60	ZDB-GENE-030131-955	si:ch211-101l18.4
20	21768107+60	21768340-60	ndpkz6	nucleoside diphosphate kinase-Z6
20	21852188-60	21852438+60	ZDB-GENE-040724-178	si:dkey-205i14.1
20	22069552-60	22069752+60	ZDB-GENE-020507-1	ptk2b
20	23482306-60		ZDB-GENE-040724-272	si:dkey-100h21.1
20	23486656+60	23486906-60	ZDB-GENE-040724-272	si:dkey-100h21.1
20	23569425-60	23570156+60	ppp2r5e2	protein phosphatase 2, regulatory subunit B (B56) 2
20	23655053+60	23655269-60	hif1a	hypoxia-inducible factor 1, alpha subunit (basic helix-loop-helix transcription factor)
20	23709646+60	23709737-60	ZDB-GENE-041001-104	si:ch211-212g7.5
20	23784709+60		six4.1	sine oculis homeobox homolog 4.1
20	23910270-60	23910949+60	ZDB-GENE-991102-14	pp2ca1
20	23912901+60	23913422+60	ZDB-GENE-041001-106	si:ch211-253p18.2
20	24025860-60	24026309-60	ZDB-GENE-041001-108	si:ch211-253p18.4
20	24030309-60	24031299-60	ZDB-GENE-030131-4327	si:ch211-253p18.1
20	24121331-60		ckb	creatine kinase, brain
20	24200824+60	24201986+60	zgc:63497;zgc:101608	zgc:63497;zgc:101608
20	24202143-60	24202238+60	ZDB-GENE-041014-371	si:dkey-11b8.1
20	24232091+60	24232591+60	ZDB-GENE-030829-65	si:dkey-11b8.2
20	24321257-60		ZDB-GENE-041001-105	si:dkey-219e20.2
20	24568868-60		ZDB-GENE-041014-254	si:dkey-77p13.2
20	24589523-60	24590188+60	zgc:55886	zgc:55886
20	24646382-60	24646632+60	hif1a	hypoxia-inducible factor 1, alpha subunit (basic helix-loop-helix transcription factor)
20	24776093+60		six4.1	sine oculis homeobox homolog 4.1
20	24838638+60	24839105+60	zgc:73144	zgc:73144
20	25055128-60	25055340+60	zgc:92228	zgc:92228
20	25272764-60		jag2	jagged 2
20	25625798-60		ZDB-GENE-041001-109	si:dkey-274c14.2
20	25755057-60	25756337-60	zgc:86640;zgc:92086	zgc:86640;zgc:92086
20	26276934+60	26277499+60	tpar1	hypothetical protein LOC324501
20	26283026+60	26283556-60	ZDB-GENE-030131-7915	si:ch211-278f21.3
20	26751251+60		ZDB-GENE-030131-9439	si:dkey-12h2.1
20	27271800-60	27272048+60	ZDB-GENE-041014-9	si:dkey-161n17.2
20	27343033+60	27344278-60	ZDB-GENE-030829-65	si:dkey-11b8.2
20	28314454-60	28314976+60	psme2	proteasome activator subunit 2
20	28426060+60	28427032+60	zgc:76940	zgc:76940
20	28756503-60	28757284-60	zgc:77769	zgc:77769
20	29315725-60	29316895+60	zgc:92758	zgc:92758
20	29391374+60	29391837+60	OTTDART00000005551	-
20	29471854-60	29472372-60	NM_001012250	-
20	29475422-60	29475923-60	vps18	vacuolar protein sorting protein 18
20	29484171+60	29485176+60	OTTDART00000005550	-
20	29591502+60	29592028+60	OTTDART00000005552	-
20	30157276-60	30158755+60	NM_214797	zinc finger and BTB domain containing 1
20	30488143+60	30488591+60	ZDB-GENE-041014-246	si:dkey-85n7.5
20	30892573+60	30894128+60	ZDB-GENE-041001-118;zgc:55404	si:dkeyp-55f12.3;zgc:55404
20	30898331+60	30900106-60	zgc:112233;zgc:56075	zgc:112233;zgc:56075
20	30998343+60	30998857+60	ZDB-GENE-041001-122	si:dkey-177p2.3
20	31018491-60	31018741+60	ZDB-GENE-030131-1869	ahsa1
20	31037953-60	31038166+60	ZDB-GENE-030131-5926	si:dkey-177p2.6
20	31045913-60	31046536-60	zgc:92217	zgc:92217
20	31049052-60	31049302+60	ZDB-GENE-041001-120;ZDB-GENE-030131-4722	si:dkey-177p2.8;si:dkey-177p2.10
20	31056194-60	31056444+60	ZDB-GENE-041001-124	si:dkey-177p2.12
20	31092823-60	31093073-60	ZDB-GENE-030131-4722	si:dkey-177p2.10
20	31105063+60	31105184-60	zgc:91981	zgc:91981
20	31268608-60		zgc:56667	zgc:56667
20	31390411-60	31390661+60	zgc:63772	zgc:63772
20	31511790-60	31511999+60	foxc1b	forkhead box C1b
20	31590433-60	31591074+60	sec5l1	SEC5-like 1 (S. cerevisiae
20	31676188+60	31677731-60	zgc:77855	zgc:77855
20	32090174-60	32090899+60	ZDB-GENE-040616-1	serac1
20	32102829-60		ZDB-GENE-041001-144	si:dkey-12h9.4
20	32108478-60	32108730+60	ZDB-GENE-041001-145	si:dkey-12h9.6
20	32147695+60		ZDB-GENE-041001-146	si:dkey-12h9.7
20	32147899-60	32148137-60	ZDB-GENE-041001-146;ZDB-GENE-041001-149	si:dkey-12h9.7;si:dkey-12h9.9
20	32238633+60	32239087+60	ZDB-GENE-030131-8246	si:dkey-12h9.11
20	32245848+60	32246104-60	zgc:92765	zgc:92765
20	32248374+60	32248866+60	ZDB-GENE-041001-151	si:dkey-12h9.13
20	32271945-60	32272179+60	sec3l1	SEC3-like 1 (S. cerevisiae)
20	32335589+60	32597566-60	d4st1	dermatan 4 sulfotransferase 1
20	32643686-60	32643920+60	sec3l1	SEC3-like 1 (S. cerevisiae)
20	32808181-60		ZDB-GENE-030131-1624	wu:fb76d01
20	32809163+60		ZDB-GENE-041001-153	si:dkey-183n20.2
20	32846324+60	32846882-60	ZDB-GENE-041001-155	si:dkey-183n20.6
20	32863029-60	32864011-60	ZDB-GENE-041001-156;cyp2v1	si:dkey-183n20.10;cytochrome P450, family 2, subfamily V, polypeptide 1
20	32929073-60	32929322+60	ZDB-GENE-041001-159	si:dkey-183n20.14
20	32969285-60	32970643-60	zgc:100827	zgc:100827
20	32970893+60		ZDB-GENE-030131-4420	si:dkey-183n20.16
20	33436289+60	33437761+60	ZDB-GENE-030131-3745	si:dkey-23k6.1
20	34375926-60	34376413-60	ZDB-GENE-041001-135	si:ch211-225h9.1
20	34436769-60	34437019+60	ZDB-GENE-041014-199	si:dkeyp-4f12.2
20	34611615-60		ZDB-GENE-030826-8	casp8ap2
20	34611805+60	34613411+60	ZDB-GENE-041001-138	si:dkeyp-117e10.5
20	34703885-60	34704429+60	ZDB-GENE-030131-5900	si:dkey-15j16.2
20	34816318+60	34817711-60	ZDB-GENE-030131-6288	si:dkey-15j16.4
20	34937291+60	34937765-60	ZDB-GENE-041001-140	si:dkey-15j16.1
20	34960552-60	34960761+60	ZDB-GENE-030131-5900	si:dkey-15j16.2
20	35169537-60	35170037-60	ZDB-GENE-030131-6288	si:dkey-15j16.4
20	35233637-60	35234158-60	zgc:56141	zgc:56141
20	35241836+60	35242128+60	zgc:77144	zgc:77144
20	35445733+60		ZDB-GENE-030219-29	si:ch211-279m15.1
20	35697553+60	35697776-60	ZDB-GENE-030131-9960	si:dkey-264g21.1
20	35907212-60		ZDB-GENE-041001-166	si:ch211-219i10.3
20	35976678+60	35977497+60	pdip5	protein disulfide isomerase-related protein (provisional)
20	36366838-60	36368415+60	wtap	Wilms tumor 1 associated protein
20	36375146-60	36375396+60	acat2	acetyl-CoA acetyltransferase 2
20	36405208+60	36405463-60	zgc:56136	zgc:56136
20	36708515-60	36708962-60	zgc:86782	zgc:86782
20	36775612-60	36776001+60	zgc:66303	zgc:66303
20	37255916-60	37256416-60	zgc:91971	zgc:91971
20	37257894+60	37258368+60	rps7	ribosomal protein S7
20	37258626-60	37258956+60	rps7	ribosomal protein S7
20	37599617-60	37600324+60	sox11b	SRY-box containing gene 11b
20	37770717+60	37770937-60	zgc:92582	zgc:92582
20	37847997+60	37848219-60	id2l	inhibitor of DNA binding 2, dominant negative helix-loop-helix protein, like
20	37943810-60	37944021+60	ZDB-GENE-041001-185	si:ch211-195d17.1
20	37951272+60	37951748+60	ZDB-GENE-030131-513	si:ch211-195d17.2
20	38000024-60	38002073+60	cpsf3	cleavage and polyadenylation specific factor 3
20	38068459-60	38069211+60	ywhaq	tyrosine 3-monooxygenase/tryptophan 5-monooxygenase activation protein, theta polypeptide, mRNA
20	38102086-60	38102583-60	ZDB-GENE-041001-197	si:dkey-81b15.4
20	38135912+60	38137378+60	rrm2	ribonucleotide reductase M2 polypeptide
20	38415520-60	38415976-60	ZDB-GENE-041001-171	si:ch211-150c22.4
20	38429187-60	38429691-60	ZDB-GENE-041001-170	si:ch211-150c22.3
20	38437321-60	38437832-60	ZDB-GENE-030131-4155;si:ch211-150c22.2	si:ch211-150c22.2;si:ch211-150c22.2
20	38686954-60	38688145+60	ZDB-GENE-041001-183	si:dkey-11e23.2
20	38762377+60	38763044-60	zgc:92278	zgc:92278
20	38804722-60	38805218-60	max	myc-associated factor X
20	38843140-60	38843394+60	fntb	farnesyltransferase, CAAX box, beta
20	39682335-60		zgc:103418	zgc:103418
20	39790912+60		slc25a27	solute carrier family 25, member 27
20	39799914+60		ZDB-GENE-041001-174	si:dkey-34f16.5
20	39917393-60	39918221-60	ZDB-GENE-041001-176	si:dkey-5g7.1
20	39920862+60	39921097-60	rpl7l1	ribosomal protein L7-like 1
20	40191081-60		zgc:56126	zgc:56126
20	40296494+60	40297501+60	lbr	lamin B receptor
20	41795466-60	41795716+60	zgc:55309	zgc:55309
20	41805070-60	41805358+60	ZDB-GENE-041015-747	si:ch211-89p3.1
20	41964579+60	41965752-60	ZDB-GENE-041014-372	si:ch211-89p3.3
20	41975087+60	41975305-60	lft1	lefty1
20	41992824+60		hnrpu	hnrpu
20	42065885-60	42066142+60	zgc:101527	zgc:101527
20	42280806-60	42281579+60	mcm3	MCM3 minichromosome maintenance deficient 3 (S. cerevisiae)
20	42339390-60	42339846-60	ZDB-GENE-041001-194	si:ch211-63o20.7
20	42379532+60		ZDB-GENE-041001-195	si:ch211-63o20.8
20	42379683-60	42380051+60	zgc:92470;zgc:113140	zgc:92470;zgc:113140
20	42507703-60	42508183-60	ZDB-GENE-030131-1518	si:ch211-242b18.1
20	42937304+60	42937619+60	zgc:100814	zgc:100814
20	43167309-60	43167636-60	zgc:64162	zgc:64162
20	43609535+60	43609618-60	ZDB-GENE-041001-206	si:dkey-170m15.1
20	43749173-60		rab32	RAB32, member RAS oncogene family
20	43825794-60	43826044+60	ZDB-GENE-030131-1598	si:ch211-51a19.2
20	43855898+60	43856397+60	zgc:101037	zgc:101037
20	43859254+60		BC085583	-
20	43895937-60		ZDB-GENE-041014-366	si:ch211-51a19.5
20	43970769-60		ZDB-GENE-041014-7	si:dkey-222o17.2
20	44057216-60	44057296+60	foxo5	forkhead box O5
20	44130078-60	44131301-60	ZDB-GENE-041014-178	si:ch211-278n15.1
20	44292876-60	44293118+60	zgc:63724	zgc:63724
20	44710439-60	44711191+60	ZDB-GENE-041014-367;ZDB-GENE-041014-368	si:ch211-214k9.1;si:ch211-214k9.2
20	44748067-60	44749133+60	ZDB-GENE-041014-367;ZDB-GENE-041014-368	si:ch211-214k9.1;si:ch211-214k9.2
20	44896854-60	44897136+60	mycn	v-myc myelocytomatosis viral related oncogene, neuroblastoma derived (avian)
20	45089573+60	45090286-60	ZDB-GENE-030131-3958	wu:fc60g09
20	45098394-60	45099627+60	erh	enhancer of rudimentary homolog (Drosophila)
20	45232911-60	45233386-60	ZDB-GENE-030131-9921	sb:cb64
20	45236502-60	45236901+60	ZDB-GENE-041014-337	si:ch211-199m3.2
20	45267486+60		ZDB-GENE-041014-333	si:ch211-199m3.5
20	45272542-60	45272793+60	ZDB-GENE-041014-331	si:ch211-199m3.6
20	45317907-60		ZDB-GENE-041014-330	si:ch211-199m3.7
20	45318123+60		ZDB-GENE-041014-330	si:ch211-199m3.7
20	45392720-60	45393213-60	ZDB-GENE-030131-5678	si:ch211-260g14.1
20	45403527+60	45403988+60	zgc:92183	zgc:92183
20	45560429+60	45561109-60	erh	enhancer of rudimentary homolog (Drosophila)
20	45659580-60		ZDB-GENE-041014-198	si:dkey-51e6.1
20	45672471+60		ZDB-GENE-030131-3554	wu:fc44g01
20	45713063+60	45714209-60	zgc:55575	zgc:55575
20	45754132+60	45754613+60	ZDB-GENE-030131-6410	si:dkey-97o5.5
20	45811896-60		ZDB-GENE-041014-323	si:dkey-97o5.6
20	45836224+60	45836692+60	arpc5b	actin related protein 2/3 complex, subunit 5B
20	45984086+60	45984350-60	zgc:101095	zgc:101095
20	46064852-60	46065094+60	ivns1abpa	influenza virus NS1A binding protein
20	46113261-60	46115006+60	znfl1	zinc finger-like gene 1
20	46125978-60	46126843-60	ZDB-GENE-041014-189	si:dkeyp-11g8.5
20	46433328-60	46434089+60	zgc:56005	zgc:56005
20	46733663-60	46733907+60	zgc:73345	zgc:73345
20	46744848-60	46745424+60	zgc:55762	zgc:55762
20	47011965+60	47012186-60	timm17a	translocase of inner mitochondrial membrane 17 homolog A (yeast)
20	47059652+60	47059900-60	zgc:66429	zgc:66429
20	47093316-60	47094039+60	zgc:92821	zgc:92821
20	47109286-60	47109528+60	zgc:92893	zgc:92893
20	47242765-60	47243244-60	zgc:64104	zgc:64104
20	47701855+60	47702969-60	zgc:56313	zgc:56313
20	47736682-60	47737000+60	zgc:55526	zgc:55526
20	47755678+60	47755879-60	ZDB-GENE-041014-356	si:ch211-147d7.2
20	47762314+60	47763611-60	ZDB-GENE-041014-363;ZDB-GENE-041014-362	si:ch211-147d7.4;si:ch211-147d7.3
20	47807959+60	47809219+60	ZDB-GENE-041014-355	si:ch211-147d7.1
20	47875294+60	47876471-60	ZDB-GENE-030131-6498	si:ch211-181h6.2
20	48393977+60	48394724-60	zgc:92578	zgc:92578
20	48461182-60	48461926+60	ZDB-GENE-041014-350	si:ch211-245h14.1
20	48479583-60	48479787+60	ZDB-GENE-041014-349	si:ch211-245h14.3
20	48480035-60	48480346+60	ZDB-GENE-041014-349	si:ch211-245h14.3
20	48557040-60	48557293-60	ZDB-GENE-041014-345	si:ch211-243j20.2
20	48608284-60		zgc:63573	zgc:63573
20	48774263+60		zgc:56703	zgc:56703
20	48814158+60	48814658+60	cad	carbamoyl-phosphate synthetase 2, aspartate transcarbamylase, and dihydroorotase
20	48823587-60	48824505-60	ift172	intraflagellar transport 172
20	49387554+60	49389097+60	ZDB-GENE-041014-318;ZDB-GENE-040426-1389;zgc:64173	si:dkey-217m5.6;zgc:64173;zgc:64173, mRNA (cDNA clone MGC:64173 )
20	49411417-60	49411665+60	zgc:92050	zgc:92050
20	49437335+60	49438057-60	ZDB-GENE-041014-308;ZDB-GENE-041014-94	si:dkey-217m5.9;si:ch211-10j20.2
20	49459756-60	49460467+60	ZDB-GENE-041014-308;ZDB-GENE-041014-94	si:dkey-217m5.9;si:ch211-10j20.2
20	49533006-60	49533638+60	ZDB-GENE-041014-24	si:ch211-10j20.4
20	49861017-60	49862022+60	zgc:56019	zgc:56019
20	50351363-60	50351829-60	ZDB-GENE-041014-315	si:dkeyp-6c7.1
20	50732299-60	50732863-60	zgc:103498	zgc:103498
20	50996969-60	50997176+60	hsf2	heat shock factor 2
20	51026220+60	51026863-60	tde2	tumor differentially expressed 2
20	51701003+60	51701246-60	ZDB-GENE-041014-310	si:ch211-112m17.2
20	52154816-60	52155065+60	zgc:55391	zgc:55391
20	52160581-60	52161037-60	zgc:101716	zgc:101716
20	52548899-60	52549154+60	pdcd6	programmed cell death 6
20	53026240+60	53026732+60	ZDB-GENE-041014-303	si:dkeyp-93d12.1
20	53053583+60	53054082+60	ZDB-GENE-041014-300	si:ch211-214g8.2
20	53054913-60		ENSDART00000027147	-
20	53694132+60	53694632+60	snx9l	sorting nexin 9-like
20	53968179+60	53968709-60	OTTDART00000007742	-
20	54016121+60	54016621+60	OTTDART00000007187	-
20	54354091+60	54354531+60	ZDB-GENE-030131-6182	si:dkey-14a7.4
20	54825802+60	54826248-60	ZDB-GENE-041014-93	si:ch211-10j20.1
20	55162920+60	55163428+60	ZDB-GENE-041014-158	si:dkeyp-50f7.3
20	55215202-60	55215468-60	ZDB-GENE-030131-3955	si:dkey-206f10.3
20	55257860+60	55258733+60	ZDB-GENE-030131-1747	si:dkey-206f10.4
20	55291134+60		bon	bonnie and clyde
20	55342165-60	55342374+60	laptm4a	lysosomal-associated protein transmembrane 4 alpha
20	55815195+60	55815445-60	ZDB-GENE-041014-185	si:ch211-213i16.2
20	55907362-60	55907788-60	bmp2b	bone morphogenetic protein 2b
20	56179994-60	56180420-60	bmp2b	bone morphogenetic protein 2b
20	56476804+60	56477103-60	rad51	RAD51 homolog (RecA homolog, E. coli) (S. cerevisiae)
20	56551351-60	56551596+60	zgc:77512	zgc:77512, mRNA (cDNA clone MGC:77512 );-;zgc:77512
20	56558970+60	56559533-60	zgc:85681	zgc:85681
20	56722115+60		ZDB-GENE-041014-256	si:dkey-199i12.5
20	56746919+60	56747468+60	ZDB-GENE-041014-257	si:dkey-199i12.4
20	56788708-60	56788953+60	zgc:77512	zgc:77512
20	56796327+60	56796890-60	zgc:85681	zgc:85681
20	56832569+60		fos	v-fos FBJ murine osteosarcoma viral oncogene homolog
20	56837817-60	56838280-60	ZDB-GENE-041014-38	si:ch211-153j24.3
20	56850738-60	56850970+60	ZDB-GENE-041014-291	si:ch211-153j24.4
20	56865149+60		zgc:92851	zgc:92851
20	56977300+60	56977662+60	ZDB-GENE-041014-277	si:ch211-153j24.6
20	57019587-60	57019815+60	ZDB-GENE-041014-258;ZDB-GENE-041014-259	si:ch211-57i17.2;si:ch211-57i17.1
20	57350084-60	57350290+60	titf1a	thyroid transcription factor 1a
20	57588779+60	57589278+60	xrn2	5'-3' exoribonuclease 2
20	58286766-60	58287001+60	ZDB-GENE-041014-272	si:ch211-180b22.3
20	58287228-60	58287519+60	ZDB-GENE-041014-272	si:ch211-180b22.3
20	58287768-60	58287976+60	ZDB-GENE-041014-270	si:ch211-180b22.1
20	58304885+60	58307025-60	ZDB-GENE-030131-8728	si:ch211-180b22.2
20	58614491-60	58614967-60	ZDB-GENE-041014-4	si:dkey-241l7.9
20	58935344+60	58935795+60	ZDB-GENE-041014-120	si:ch211-158b22.2
21	429081-60	430018-60	zgc:76908	zgc:76908
21	432685-60	432919+60	zgc:65888	zgc:65888
21	605400-60	605901-60	zgc:77817	zgc:77817
21	905752+60		zgc:66483	zgc:66483
21	917016+60	917266-60	BC090297	-
21	1203230+60	1203711+60	zgc:55472	zgc:55472
21	1760111+60	1760990+60	zgc:101639	zgc:101639
21	2363728+60	2364208+60	zgc:100849	zgc:100849
21	2503386+60	2503888+60	cmyc	cellular myelocytomatosis oncogene
21	2582028-60	2582527-60	gnai2l	guanine nucleotide binding protein (G protein), alpha inhibiting activity polypeptide 2, like
21	2674413+60	2674720-60	zgc:100849	zgc:100849
21	2780967+60	2781617+60	zgc:66198	zgc:66198
21	2948468+60	2949041-60	rab5al	RAB5A, member RAS oncogene family like
21	3095557+60	3096024+60	zgc:63807	zgc:63807
21	3118103+60	3118603+60	cdk9	cyclin-dependent kinase 9 (CDC2-related kinase)
21	4238564-60	4239637-60	zgc:91821	zgc:91821
21	4277729+60		zgc:64106	zgc:64106
21	4303708-60	4304235+60	nol5a	nucleolar protein 5A
21	4415639-60	4416371+60	zgc:92307	zgc:92307
21	4437489-60	4438344-60	zgc:91915	zgc:91915
21	4621366-60	4621618+60	zgc:101080	zgc:101080
21	4940332-60	4940832-60	lhx5	LIM homeobox 5
21	5265179+60	5265432-60	zgc:101080	zgc:101080
21	5407357+60	5407840+60	ptpra	protein tyrosine phosphatase, receptor type, A
21	5485791+60	5486017-60	smarcb1	SWI/SNF-related matrix associated protein
21	6245610-60	6245817+60	zgc:100889	zgc:100889
21	7172962+60	7173225+60	zgc:55321	zgc:55321
21	7186305-60	7186598+60	zgc:86828	zgc:86828
21	7195254-60		zgc:101903	zgc:101903
21	7205506+60	7205756-60	ZDB-GENE-030131-8764	vacuolar protein sorting 29
21	7600601+60	7601101+60	ZDB-GENE-030131-8764	vacuolar protein sorting 29
21	7610881+60	7611338+60	ZDB-GENE-040724-141	si:dkey-83d9.3
21	7618912+60	7619207-60	zgc:86828	zgc:86828
21	7632466+60	7632966-60	zgc:55321	zgc:55321
21	7645911-60	7646660+60	zgc:55380	zgc:55380
21	7704562+60	7705342-60	ZDB-GENE-040724-43	si:dkey-83d9.7
21	8186468+60	8186718-60	rbm22	RNA binding motif protein 22
21	8389914+60	8390163-60	rbm22	RNA binding motif protein 22
21	8717032+60	8717531+60	flj10498	hypothetical protein FLJ10498 homolog (human)
21	9336475-60	9337015-60	stom	stomatin
21	9395543+60		NM_001012312	-
21	9619595-60	9620260+60	zgc:101111	zgc:101111
21	10256318+60	10256873+60	zgc:66367	zgc:66367
21	10295351-60	10295830-60	zgc:55839	zgc:55839
21	10299172-60	10300220+60	zgc:63469	zgc:63469
21	10458775+60	10459559-60	zgc:65996	zgc:65996
21	10468241-60		nkx6.1	NK6 transcription factor related, locus 1 (Drosophila)
21	10601414-60	10602197+60	zgc:65996	zgc:65996
21	10715612-60	10716137-60	zgc:55839	zgc:55839
21	10753018+60	10753327-60	zgc:66367	zgc:66367
21	10904725-60	10904961+60	zgc:101072	zgc:101072
21	11622954-60	11623455-60	zgc:55423	zgc:55423
21	11740812-60	11741321-60	zgc:86764	zgc:86764
21	11843521+60	11844022+60	zgc:55423	zgc:55423
21	12224011+60		zgc:63474	zgc:63474
21	12503892+60	12504094-60	zgc:103482	zgc:103482
21	12996916+60		ndr1	nodal-related 1
21	13743489+60		zgc:92713	zgc:92713
21	13772525+60	13773547-60	cbr1l	carbonyl reductase 1-like
21	14132152+60	14132576-60	zgc:92713	zgc:92713
21	14278113+60		ndufa4	NADH dehydrogenase (ubiquinone) 1 alpha subcomplex, 4
21	14820211+60	14821566-60	alg8	asparagine-linked glycosylation 8 homolog
21	14874216+60		birc3	baculoviral IAP repeat-containing 3
21	15270466-60	15271860-60	zgc:56093	zgc:56093
21	16129353-60	16130291-60	ENSDART00000022187	-
21	16699291+60	16699973-60	zgc:101732	zgc:101732
21	17121076+60	17121817+60	zgc:100800	zgc:100800
21	18290834+60		zgc:55675	zgc:55675
21	19204564-60	19205257-60	zgc:103648	zgc:103648
21	19399510+60	19400008+60	zgc:92024	zgc:92024
21	19560813-60	19561270-60	zgc:92685	zgc:92685
21	19804933-60	19805033+60	zgc:100829	zgc:100829
21	20072753+60	20073240+60	fth1	ferritin, heavy polypeptide 1
21	20436900-60	20437145+60	zgc:101838	zgc:101838
21	20637108+60	20638069+60	zgc:85960	zgc:85960
21	20703896-60	20704389-60	zgc:92251	zgc:92251
21	20794401+60	20794896+60	cirbp	cold inducible RNA binding protein
21	20896356+60	20897275+60	zgc:73227	zgc:73227
21	20960960-60		zgc:101774	zgc:101774
21	21399661-60	21399908+60	zgc:55870	zgc:55870
21	21483039+60	21483532+60	zgc:55848	zgc:55848
21	21574998+60	21575461+60	rrm1	ribonucleotide reductase M1 polypeptide
21	21903340-60	21904014+60	zgc:92563	zgc:92563
21	21935419+60	21935899+60	zgc:55728	zgc:55728
21	22095012-60	22095443+60	zgc:66284	zgc:66284
21	22285600-60	22285850+60	rpa1	replication protein A1
21	23540216+60	23541967-60	supt6h;zgc:66291	suppressor of Ty 6 homolog (S. cerevisiae);zgc:66291
21	23584133-60	23584626-60	rpl23a	ribosomal protein L23a
21	23833436-60	23834139+60	zgc:103720	zgc:103720
21	24066379-60	24067316-60	adss	adenylosuccinate synthase;adenylosuccinate synthase
21	24083315-60	24083809-60	stx5al	syntaxin 5A, like
21	24185820-60	24186072+60	ENSDART00000018265	-
21	24242736+60	24242859-60	zgc:77767	zgc:77767
21	24249199-60	24249535-60	zgc:55813	zgc:55813
[truncated: 2,740 more rows]
