# Supplementary material for: Zebrafish promoter microarrays identify actively transcribed embryonic genes
Source: Genome Biol. 2006 Aug 4;7(8):R71. doi: 10.1186/gb-2006-7-8-r71 (PMC1779600; doi:10.1186/gb-2006-7-8-r71)
Supplement: Additional data file 6 — Genes that are reported not to be expressed at gastrula stages and indicate if the gene is bound (probes at the 5' end of the gene are enriched in ChIP-chip analysis), or not bound (probes show no significant enrichment). The table also shows the results of RT-PCR analysis on selected genes [file gb-2006-7-8-r71-S6.xls]

## Sheet: Sheet1
Non-expressed controls
1 = genes called as bound/expressed at gastrula/expressed by RT-PCR
0 = genes not called as bound/not expressed at gastrula/not expressed by RT-PCR
x = expression not tested by RT-PCR
Gene symbol	Called as bound	Expressed at gastrula	Expressed at gastrula by RT-PCR
		(Other analyses)	(This study)
aldoab (zgc:77690)	0	0	x
anxa1c	0	0	x
ascl1b	0	0	x
ba1	0	0	x
cha	0	0	x
cldnd	0	0	x
col1a3	0	0	x
col9a2	0	0	x
crx	0	0	x
crybb1	0	0	x
ctrb1	0	0	x
ctslb	0	0	x
cugbp2	0	0	x
dcn	0	0	x
ddx41	0	0	x
elavl4	0	0	x
gart	0	0	x
gefiltin	0	0	x
gnb3	0	0	x
gpm6aa	0	0	x
hbaa1	0	0	x
hbae1	0	0	0
hbae3	0	0	0
hbbe1	0	0	x
hbbe2	0	0	x
he1	0	0	0
hoxb8a	0	0	x
itsn1	0	0	x
meis2.2	0	0	x
mylz2	0	0	0
myog	0	0	x
neurod	0	0	x
neurod4	0	0	0
odz3	0	0	x
opn1mw2	0	0	x
opn1sw1	0	0	x
opn1sw2	0	0	x
otp	0	0	x
pax6a	0	0	x
pax7	0	0	x
pgm1	0	0	x
pou50	0	0	x
rbp4	0	0	x
rtn1	0	0	x
rx2	0	0	x
serpinc1	0	0	x
tgfbi	0	0	x
tnnc	0	0	x
tnnt1	0	0	x
tpma	0	0	x
vg1	0	0	x
zgc:100893	0	0	x
zgc:101010	0	0	x
zgc:103639	0	0	x
zgc:55406	0	0	x
zgc:56142	0	0	x
zgc:56445	0	0	x
zgc:63744	0	0	x
zgc:63958	0	0	x
zgc:64204	0	0	x
zgc:65870	0	0	x
zgc:65894	0	0	x
zgc:65895	0	0	x
zgc:73319	0	0	x
zgc:77542	0	0	x
zgc:77831	0	0	x
zgc:86750	0	0	x
zgc:91947	0	0	x
zgc:92041	0	0	x
zgc:92347	0	0	x
zgc:92793	0	0	x
anxa4	1	0	1
aprt	1	0	x
col1a2	1	0	0
crygn2	1	0	0
edg1	1	0	x
egr2b	1	0	x
hmbs	1	0	1
slit3	1	0	x
thy1	1	0	0
zar1	1	0	1
zgc:55621	1	0	0
zgc:64161	1	0	1
zgc:66117	1	0	x
zgc:77099	1	0	1
zgc:92092	1	0	x
