# Supplementary material for: Zebrafish promoter microarrays identify actively transcribed embryonic genes
Source: Genome Biol. 2006 Aug 4;7(8):R71. doi: 10.1186/gb-2006-7-8-r71 (PMC1779600; doi:10.1186/gb-2006-7-8-r71)
Supplement: Additional data file 7 — genes that are reported to be expressed at the gastrula stage and indicate if the gene is bound (probes at the 5' end of the gene are enriched in ChIP-chip analysis), or not bound (probes show no significant enrichment) [file gb-2006-7-8-r71-S7.xls]

## Sheet: Sheet1
Expressed genes
1= genes called as bound (probes at 5' of gene enriched)
0= genes not called as bound (probes at 5' of gene not enriched)
Gene symbol	Bound
alas1	1
anp32e	1
b2m	0
bon	1
bzw1	1
ccnd1	1
cd99l2	1
cdx4	1
chd	1
cirbp	1
cki	0
cldng	1
ctnnb	1
ctps	1
ctsla	1
cx43.4	1
cxcr4a	1
cyp26a1	1
ddx19	1
dld	1
drl	0
eif4a1a	1
erm	1
eve1	1
fabp7a	0
fgf8	1
fgfr4	1
flh	1
foxa1	0
foxa2	0
foxa3	0
foxb1.2	1
foxd5	1
foxh1	1
fzd7a	1
gata2	1
gata5	1
gch	1
gsc	1
h1fx	1
her1	1
her11	1
her12	1
hmx3	0
hnrpu	1
hoxb1b	1
hs6st2	1
irx7	1
khdrbs1	1
krt8	0
lcp1	0
mcm3	1
msgn1	1
myf5	0
myod	0
ncl	1
nol5a	1
npm1	1
ntl	1
orc3l	1
otx1l	1
pcdh8	1
pfkfb4	0
phf5a	1
pou5f1	1
psmb5	1
rad21	1
rnps1	1
rpa1	1
rps29	1
setb	1
sf3b4	1
sfpq	1
sfrs1l	1
sfrs3	1
snrpd1	1
sox17	0
sox19	1
sp5	1
sp5l	1
sps2	1
ssb	1
supt5h	1
syncrip	1
szl	1
tbx16	1
tbx6	1
tfap2a	1
vent	1
vim	0
vox	1
wnt11	1
wnt5a	0
wnt8a	1
zgc:100908	1
zgc:101557	0
zgc:101594	1
zgc:55387	1
zgc:55587	0
zgc:56068	1
zgc:56400	1
zgc:56493	1
zgc:56668	0
zgc:56722	0
zgc:63849	1
zgc:64040	1
zgc:64098	1
zgc:65985	0
zgc:73373	1
zgc:77052	1
zgc:77139	1
zgc:77292	1
zgc:77315	1
zgc:77730	0
zgc:85677	1
zgc:85717	1
zgc:85960	1
zgc:92194	0
zgc:92371	1
zgc:92563	1
zic2b	1
zic3	1
zmat2	0
